# Supplementary material for: Diabetes alters the supragingival microbiome through plasma-to-saliva migration of glucose and fructose
Source: Microbiome. 2025 Dec 4;14:48. doi: 10.1186/s40168-025-02256-x (PMC12849494; doi:10.1186/s40168-025-02256-x)
Supplement: Supplementary file 2 — Supplementary Material 1: Supplementary Data 1. [file 40168_2025_2256_MOESM1_ESM.xlsx]

## Sheet: Metadata
Supplementary Data 1. Metadata of the study participants
Participant ID	Diabetes	Age	Gender	Height (cm)	Weight (kg)	BMI (kg/m2)	Decayed teeth	Missing teeth	Treated teeth	Sound teeth	Plaque index	PISA (mm2)	CDC/AAP	Tongue coating	Salivary flow (mL/min)	Smoking	TC (mg/dL)	TG (mg/dL)	HDL-C (mg/dL)	LDL-C (mg/dL)	FPG (mg/dL)	HbA1c (%)	GA (%)	T2D duration (year)
C16	No	47	Female	161	51	19.6752	0	0	14	14	0.517857	186.8	0	0	0.346154	Never	205	60	62	131	79	5.3	13.7	-
C21	No	36	Female	155.5	49.8	20.5953	0	0	6	22	0.25	78.4	0	0	1	Never	173	67	82	79	89	5.2	14.2	-
C20	No	42	Female	164	57	21.1927	1	5	10	12	0.76087	212.7	2	2	0.5	Never	217	104	65	130	81	5	13.8	-
C29	No	58	Female	160.5	58	22.5153	0	0	9	19	0.392857	119.4	3	2	1	Never	356	68	119	220	106	5.7	14	-
C19	No	57	Male	171	83	28.3848	0	2	4	22	1.16346	96.8	0	2	0.9	Never	172	92	38	123	97	5.2	11.1	-
C15	No	71	Female	148	49	22.3703	0	2	12	14	0.778846	118.9	2	2	0.7	Never	229	76	63	145	92	5.5	13.9	-
C27	No	30	Male	164	63	23.4236	0	0	4	24	0.793103	390.8	1	0	2.8	Never	214	70	54	148	84	5.4	13.3	-
C01	No	34	Male	177	67	21.3859	0	0	7	21	0.648438	283.9	2	1	1	Never	166	53	62	88	80	5.2	12.8	-
C14	No	32	Male	162	61	23.2434	1	0	0	29	1.03333	438.2	2	0	1.2	Never	192	43	58	123	88	5.1	12.5	-
C28	No	60	Male	170	70	24.2215	2	2	12	13	1.2037	284.8	2	4	1	Never	212	105	54	126	94	5.7	11.8	-
C08	No	51	Male	168	60	21.2585	3	7	5	3	1.05952	621.7	3	4	0.6	Past	189	53	61	117	97	5.8	15.6	-
C10	No	33	Male	170	87	30.1038	3	0	3	24	1.775	238.5	2	2	0.7	Never	246	151	76	144	80	5.4	13.1	-
C17	No	31	Female	157	45	18.2563	0	2	0	26	0.8125	35.2	2	0	0.6	Never	213	53	93	112	94	5.7	16	-
C25	No	33	Male	187	61	17.444	0	0	5	24	0.336207	255.8	2	2	0.526316	Past	195	41	92	85	94	5.3	15.3	-
C04	No	35	Female	160	47	18.3594	0	4	11	13	1.10417	206.6	2	2	0.6	Never	174	33	81	80	82	5.6	15.9	-
C03	No	30	Male	161	50	19.2894	4	0	1	23	0.866071	347.9	2	4	1.5	Never	175	41	73	82	84	5.2	14.8	-
C30	No	30	Male	180	70	21.6049	10	4	5	9	1.10417	194.8	2	1	0.333333	Never	165	31	62	95	78	5.3	13	-
C12	No	48	Male	175	73	23.8367	0	0	16	12	0.383929	129.8	0	0	0.4	Past	228	95	55	156	95	5.2	12.7	-
C11	No	36	Male	166	69	25.0399	0	4	0	24	0.5	109.4	0	2	1	Never	168	196	33	95	97	5.3	13.5	-
C06	No	37	Male	165	60	22.0386	1	0	0	27	1.23214	879.6	3	1	1	Never	176	133	71	85	80	5.4	15.2	-
C23	No	44	Female	155	45	18.7305	3	0	5	24	0.4375	50.5	0	2	1	Never	192	44	92	86	102	5.8	13.7	-
C02	No	47	Male	180	73.5	22.6852	0	0	14	14	0.464286	120.6	0	1	1	Never	231	52	92	115	94	5.3	15.1	-
C18	No	47	Male	172	63	21.2953	0	1	21	7	0.526786	160.9	2	0	0.8	Never	220	69	60	159	101	5.8	12.9	-
C24	No	44	Female	149	52	23.4224	0	0	9	23	0.21875	86.7	1	1	1.7	Never	285	80	87	188	85	4.8	13.9	-
C05	No	40	Male	173	74	24.7252	0	0	10	18	0.473214	508.8	2	1	1	Past	204	143	55	131	91	5.6	12.2	-
C09	No	35	Male	174	72.5	23.9464	0	0	1	30	0.322581	1666.7	3	2	2.2	Never	200	79	61	122	83	5.2	11.7	-
C26	No	67	Male	168	71	25.1559	0	10	9	9	1.59722	190.3	3	4	0.8	Never	240	152	42	168	118	6.5	16.3	-
C22	No	38	Male	173	54	18.0427	0	0	12	16	1.08929	116.3	2	2	1.4	Never	233	30	112	106	85	5.3	14.3	-
C13	No	36	Male	165	53	19.4674	1	0	0	30	0.870968	252.3	2	0	0.666667	Never	210	95	70	120	84	5.3	15.1	-
C07	No	34	Male	173.1	104.9	35.0091	0	0	6	22	0.330357	219	1	0	1	Never	257	162	44	192	88	5.1	11.7	-
P15	Yes	43	Female	167.5	79.9	28.4785	2	0	6	20	1.17857	724.8	2	0	1.5	Past	238	284	57	144	111	9.2	20.6	21
P30	Yes	71	Female	157.8	66.4	26.6658	0	1	20	9	0.715517	780.1	3	2	0.384615	Never	180	125	69	84	113	6.6	15.9	12
P29	Yes	71	Female	156.3	56.9	23.2913	1	5	13	9	0.413043	296.8	2	2	0.285714	Past	122	61	43	68	92	8.3	24.9	34
P19	Yes	49	Female	155.2	74.5	30.9295	2	8	17	1	1.4	387.6	3	4	0.6	Regular	244	116	43	195	150	8	18.2	17
P08	Yes	66	Male	165.5	62.45	22.8	1	0	10	18	1.62931	781.3	2	0	1	Never	241	354	46	123	135	10.7	26.9	20
P23	Yes	62	Male	167.4	78.4	27.9773	7	3	8	10	1.96	739.6	2	2	0.9	Never	200	168	41	137	268	12.7	39.3	1
P07	Yes	71	Male	164	59.2	22.0107	1	2	6	19	0.740385	390.4	2	2	1.4	Never	197	62	59	122	118	7.7	18.8	8
P12	Yes	69	Female	149.6	59.4	26.5414	8	0	8	12	0.446429	336.3	2	2	0.8	Never	160	83	75	64	134	7.6	21	30
P24	Yes	73	Female	148.5	67.2	30.4731	1	26	1	0	1.125	0	2	1	0.6	Past	203	203	51	129	136	8.1	19.8	22
P20	Yes	68	Male	160.9	72.4	27.9658	10	15	0	3	2.07692	438	2	4	0.2	Past	166	140	44	97	198	10.6	34.9	20
P22	Yes	67	Female	145.5	47.8	22.5789	3	0	3	23	0.724138	276.3	3	2	0.5	Never	119	125	35	61	93	8.8	29.6	31
P10	Yes	70	Female	151.6	52.8	22.9739	0	8	11	9	0.7	404.9	2	1	1	Never	214	60	63	133	121	8.4	19.9	10
P16	Yes	71	Male	166	67.2	24.3867	0	9	19	0	0.986842	675	3	2	0.9	Never	147	147	38	85	147	6.7	16.1	8
P13	Yes	65	Female	154.3	61.4	25.7891	6	8	0	14	1.5375	552.5	3	2	0.4	Past	181	57	61	109	117	9.1	22.3	14
P06	Yes	65	Female	158.5	69.1	27.5055	3	8	7	13	0.347826	171.9	2	1	0.8	Never	171	79	59	91	71	8.2	25.5	20
P26	Yes	66	Male	171.5	80.5	27.3695	1	5	20	2	0.467391	643	2	6	0.625	Past	187	315	38	117	142	8.6	23.1	18
P11	Yes	66	Male	161.2	55.1	21.2042	1	13	11	3	0.866667	175.3	2	4	1	Past	210	84	59	138	165	10.3	26.8	16
P01	Yes	67	Female	152.3	65.9	28.4	0	10	14	4	0.972222	39.9	2	1	0.6	Never	174	53	77	79	171	9	25.7	14
P25	Yes	31	Female	157.2	122.3	49.4904	11	0	7	10	1.71429	681.1	2	1	0.9	Never	155	71	48	102	204	10.4	25.9	2
P17	Yes	70	Female	155.1	72	29.9302	1	14	8	3	1.29167	169.7	3	2	0.4	Past	252	224	60	157	127	7.5	20.1	12
P32	Yes	48	Male	164.4	68.8	25.4557	3	2	5	18	0.951923	897.2	2	2	1.4	Never	470	349	45	318	228	14.9	33.3	20
P09	Yes	55	Male	167.9	74.8	26.5338	0	10	14	4	0.347222	193.3	2	1	1.5	Past	229	259	34	160	179	14.2	30.9	2
P14	Yes	68	Female	160.5	81.7	31.7155	0	1	11	16	0.62963	380.9	2	2	0.9	Never	199	83	68	115	124	6.9	16.9	12
P21	Yes	72	Female	153.4	65	27.6225	0	20	2	6	1.46875	201	2	2	0.2	Past	205	351	39	113	177	9.5	23.6	16
P05	Yes	41	Male	171	76.9	26.3	0	0	1	27	0.375	384.3	2	2	1	Past	210	249	45	129	238	11.8	29.5	6
P02	Yes	70	Male	164.2	68.4	25.37	2	11	12	3	0.941176	125.6	2	6	1.2	Never	238	98	51	153	138	8.5	25.6	15
P27	Yes	69	Male	160.5	78.9	30.6286	0	2	16	13	1.36207	170.8	2	2	0.2	Past	148	123	43	78	93	7.6	18.4	51
P04	Yes	65	Female	152	49.9	21.6	6	11	5	6	1.72059	271.6	2	1	1	Past	157	95	63	72	118	7.5	18.7	8
P33	Yes	71	Female	157.7	63.1	25.3727	0	10	7	11	1.375	333.2	3	2	0.8	Never	182	137	56	100	179	8.2	20.7	26
P31	Yes	70	Male	163.4	58.7	21.9854	0	1	5	22	1.78704	525.1	3	0	0.7	Past	215	235	64	112	106	10.6	23.4	33
P03	Yes	70	Female	156	70.3	28.9	0	6	17	5	0.602273	638.8	2	2	1	Never	207	74	60	136	113	7.2	18.8	1
Abbreviations: PISA, periodontal inflamed surface area; CDC/AAP, CDC/AAP case definition of periodontitis; TC, total cholesterol; TG, triglyceride; HDL-C, high-density lipoprotein cholesterol; LDL-C, low-density lipoprotein cholesterol; FPG, fasting plasma glucose; GA, glycated albumin.
