# Supplementary material for: Diabetes alters the supragingival microbiome through plasma-to-saliva migration of glucose and fructose
Source: Microbiome. 2025 Dec 4;14:48. doi: 10.1186/s40168-025-02256-x (PMC12849494; doi:10.1186/s40168-025-02256-x)
Supplement: Supplementary file 4 — Supplementary Material 3: Supplementary Data 2-8. [file 40168_2025_2256_MOESM3_ESM.xlsx]

## Sheet: Legends
File Name	Description
Supplementary Data 2	Significant associations between microbial species and T2D diagnosis. The MaAsLin 2 model was adjusted for age, salivary flow, caries extent, and periodontitis severity. P-values are two-sided, with multiple comparisons corrected using the Benjamini-Hochberg false discovery rate (FDR).
Supplementary Data 3	Significant associations between microbial species and HbA1c levels. The MaAsLin 2 model was adjusted for age, salivary flow, caries extent, and periodontitis severity. P-values are two-sided, with multiple comparisons corrected using the Benjamini-Hochberg false discovery rate (FDR).
Supplementary Data 4	Significant associations between microbial species and fasting plasma glucose (FPG) levels. The MaAsLin 2 model was adjusted for age, salivary flow, caries extent, and periodontitis severity. P-values are two-sided, with multiple comparisons corrected using the Benjamini-Hochberg false discovery rate (FDR).
Supplementary Data 5	Significant associations between microbial species and glycated albumin (GA) levels. The MaAsLin 2 multivariate model was adjusted for age, salivary flow, caries extent, and periodontitis severity. P-values are two-sided, with multiple comparisons corrected using the Benjamini-Hochberg false discovery rate (FDR).
Supplementary Data 6	Significant associations between microbial species and GlcFruMig scores. The MaAsLin 2 multivariate model was adjusted for age, salivary flow, caries extent, and periodontitis severity. P-values are two-sided, with multiple comparisons corrected using the Benjamini-Hochberg false discovery rate (FDR).
Supplementary Data 7	Significant associations between microbial species and GlcMig scores. The MaAsLin 2 multivariate model was adjusted for age, salivary flow, caries extent, and periodontitis severity. P-values are two-sided, with multiple comparisons corrected using the Benjamini-Hochberg false discovery rate (FDR).
Supplementary Data 8	Significant associations between microbial species and FruMig scores. The MaAsLin 2 multivariate model was adjusted for age, salivary flow, caries extent, and periodontitis severity. P-values are two-sided, with multiple comparisons corrected using the Benjamini-Hochberg false discovery rate (FDR).

## Sheet: Supplementary Data 2
Supplementary Data 2. Significant associations between microbial species and T2D diagnosis
Feature	Metadata	Coefficient	Standard error	N	N not 0	p-value	FDR p-value
s__Propionibacterium_acidifaciens	Caries	2.81154	0.566393	61	37	7.04118e-06	0.00158427
s__Streptococcus_sanguinis	Diagnosis	-4.61121	1.26164	61	59	0.000575821	0.0431866
s__Actinomyces_gerencseriae	Periodontitis	-1.04668	0.281991	61	59	0.000481632	0.0431866
s__Candidatus_Nanosynsacchari_sp_TM7_ANC_38_39_G1_1	Periodontitis	1.68276	0.473612	61	54	0.000790428	0.0444616
s__Actinomyces_gerencseriae	Age	-1.25895	0.372006	61	59	0.00132221	0.0495829
s__Arachnia_propionica	Diagnosis	-3.07406	0.905764	61	60	0.00128432	0.0495829
s__Candidatus_Nanoperiomorbus_periodonticus	Periodontitis	1.64161	0.50485	61	41	0.00196199	0.063064
s__Actinomyces_johnsonii	salivaFlow	1.12567	0.367451	61	57	0.00338484	0.0902437
s__Actinomyces_sp_oral_taxon_448	Diagnosis	6.11215	2.13186	61	50	0.00586183	0.0902437
s__Actinomyces_sp_oral_taxon_448	Periodontitis	-2.18688	0.76186	61	50	0.00580755	0.0902437
s__Streptococcus_sanguinis	Age	1.7245	0.594795	61	59	0.00536388	0.0902437
s__Rothia_aeria	Diagnosis	-3.23134	1.11112	61	55	0.00523404	0.0902437
s__Peptidiphaga_SGB15895	Caries	-1.46307	0.504858	61	41	0.00538363	0.0902437
s__Peptidiphaga_SGB15895	salivaFlow	1.3499	0.472394	61	41	0.00601624	0.0902437
s__Corynebacterium_durum	Diagnosis	-3.63931	1.21836	61	53	0.00420134	0.0902437
s__Lautropia_dentalis	Diagnosis	-3.76869	1.3639	61	28	0.0077703	0.10927
s__Neisseria_sp_oral_taxon_014	Caries	-1.02834	0.3805	61	34	0.0091327	0.120874
s__Streptococcus_oralis	Diagnosis	-2.32155	0.877256	61	61	0.0105895	0.132369
s__Streptococcus_gordonii	salivaFlow	0.974728	0.376664	61	56	0.0123308	0.141395
s__Streptococcus_mutans	Caries	1.46939	0.569447	61	43	0.0125684	0.141395
s__Arachnia_rubra	Periodontitis	-1.20521	0.474542	61	32	0.0139497	0.149461
s__Neisseria_elongata	Diagnosis	-5.26615	2.11444	61	48	0.015803	0.161621
s__Corynebacterium_matruchotii	Periodontitis	1.02785	0.417675	61	58	0.0170266	0.162346
s__Actinomyces_gerencseriae	Diagnosis	1.93649	0.789075	61	59	0.0173169	0.162346
s__Olsenella_sp_oral_taxon_807	Periodontitis	0.914233	0.384994	61	53	0.0210803	0.187978
s__Actinomyces_sp_oral_taxon_448	Caries	1.78048	0.760402	61	50	0.0228573	0.187978
s__Neisseria_sicca	Diagnosis	-2.78589	1.19275	61	51	0.0231813	0.187978
s__GGB10485_SGB49305	salivaFlow	-0.656155	0.281376	61	61	0.0233928	0.187978
s__Neisseria_sp_oral_taxon_014	Periodontitis	-0.873014	0.381229	61	34	0.0258811	0.200802
s__Tannerella_serpentiformis	salivaFlow	0.744747	0.345578	61	52	0.0355499	0.216182
s__Actinomyces_johnsonii	Caries	-0.880653	0.392703	61	57	0.0289774	0.216182
s__Streptococcus_mutans	Diagnosis	3.44813	1.5965	61	43	0.035163	0.216182
s__Streptococcus_mutans	Periodontitis	-1.27197	0.570539	61	43	0.0298891	0.216182
s__Streptococcus_mutans	salivaFlow	-1.15454	0.532829	61	43	0.0345978	0.216182
s__Lautropia_mirabilis	Diagnosis	-3.02986	1.37316	61	55	0.0315441	0.216182
s__Neisseria_sicca	Age	1.23653	0.562315	61	51	0.0321015	0.216182
s__Actinomyces_sp_oral_taxon_414	Age	2.11711	0.970566	61	25	0.0334526	0.216182
s__Candidatus_Nanoperiomorbus_periodonticus	Age	-1.41753	0.666004	61	41	0.037798	0.223804
s__Arachnia_rubra	Diagnosis	-2.80822	1.32788	61	32	0.038991	0.224948
s__Bifidobacterium_dentium	Diagnosis	2.4001	1.14454	61	20	0.0406057	0.228407
s__Actinomyces_oris	Caries	0.50858	0.247879	61	61	0.0449691	0.244588
s__Actinomyces_sp_oral_taxon_170	Periodontitis	-1.35135	0.660825	61	37	0.0456565	0.244588
The MaAsLin 2 model was adjusted for age, salivary flow, caries extent, and periodontitis severity. P-values are two-sided, with multiple comparisons corrected using the Benjamini-Hochberg false discovery rate (FDR).

## Sheet: Supplementary Data 3
Supplementary Data 3. Significant associations between microbial species and HbA1c levels
Feature	Metadata	Coefficient	Standard error	N	N not 0	p-value	FDR p-value
s__Propionibacterium_acidifaciens	Caries	2.80339	0.562056	61	37	6.46945e-06	0.00145563
s__Candidatus_Nanosynsacchari_sp_TM7_ANC_38_39_G1_1	Periodontitis	1.65288	0.45884	61	54	0.000678551	0.0381685
s__Streptococcus_sanguinis	HbA1c	-1.85338	0.487485	61	59	0.000361782	0.0381685
s__Candidatus_Nanoperiomorbus_periodonticus	Periodontitis	1.78696	0.494616	61	41	0.000656709	0.0381685
s__Arachnia_rubra	HbA1c	-1.59131	0.493132	61	32	0.00210988	0.0915035
s__Rothia_aeria	HbA1c	-1.33822	0.428383	61	55	0.00284678	0.0915035
s__Peptidiphaga_SGB15895	salivaFlow	1.46429	0.467937	61	41	0.00280308	0.0915035
s__Actinomyces_johnsonii	salivaFlow	1.14252	0.377149	61	57	0.00372885	0.0952175
s__Corynebacterium_durum	HbA1c	-1.4316	0.473748	61	53	0.0038087	0.0952175
s__Peptidiphaga_SGB15895	Caries	-1.44462	0.492681	61	41	0.00489737	0.110191
s__GGB6675_SGB9425	HbA1c	-1.557	0.556934	61	23	0.00711933	0.129671
s__Streptococcus_mutans	Caries	1.6144	0.581607	61	43	0.00751196	0.129671
s__Neisseria_sp_oral_taxon_014	Caries	-1.03324	0.375842	61	34	0.0080684	0.129671
s__Actinomyces_gerencseriae	Periodontitis	-0.802266	0.287784	61	59	0.00727351	0.129671
s__Arachnia_rubra	Periodontitis	-1.17984	0.438436	61	32	0.00941674	0.141251
s__Olsenella_sp_oral_taxon_807	Periodontitis	0.994878	0.375471	61	53	0.0104982	0.147631
s__Neisseria_elongata	HbA1c	-2.12671	0.820025	61	48	0.0121513	0.160826
s__Actinomyces_sp_oral_taxon_448	Caries	1.96752	0.780012	61	50	0.014578	0.172634
s__Streptococcus_gordonii	salivaFlow	0.964557	0.379339	61	56	0.0138432	0.172634
s__Actinomyces_johnsonii	Caries	-0.984652	0.397092	61	57	0.016243	0.182734
s__Lautropia_dentalis	HbA1c	-1.29437	0.53934	61	28	0.0198116	0.192496
s__Veillonella_parvula	HbA1c	0.666283	0.275541	61	61	0.0189416	0.192496
s__Actinomyces_sp_oral_taxon_448	Periodontitis	-1.8205	0.763185	61	50	0.0205329	0.192496
s__Neisseria_sp_oral_taxon_014	Periodontitis	-0.894838	0.367734	61	34	0.0182361	0.192496
s__Rothia_aeria	Periodontitis	-0.879378	0.38087	61	55	0.024734	0.214044
s__Actinomyces_sp_oral_taxon_414	Age	1.80286	0.777487	61	25	0.0241468	0.214044
s__Lautropia_dentalis	Periodontitis	-1.0752	0.479519	61	28	0.0289969	0.233011
s__Streptococcus_mutans	salivaFlow	-1.23958	0.552398	61	43	0.0288772	0.233011
The MaAsLin 2 model was adjusted for age, salivary flow, caries extent, and periodontitis severity. P-values are two-sided, with multiple comparisons corrected using the Benjamini-Hochberg false discovery rate (FDR).

## Sheet: Supplementary Data 4
Supplementary Data 4. Significant associations between microbial species and fasting plasma glucose (FPG) levels
Feature	Metadata	Coefficient	Standard error	N	N not 0	p-value	FDR p-value
s__Propionibacterium_acidifaciens	Caries	2.78719	0.554974	61	37	5.72214e-06	0.00128748
s__Streptococcus_sanguinis	FPG	-1.65489	0.464862	61	59	0.000773677	0.0580258
s__Candidatus_Nanoperiomorbus_periodonticus	Periodontitis	1.76012	0.48704	61	41	0.000654496	0.0580258
s__Candidatus_Nanosynsacchari_sp_TM7_ANC_38_39_G1_1	Periodontitis	1.58017	0.456291	61	54	0.00104148	0.0585832
s__Peptidiphaga_SGB15895	Caries	-1.54285	0.481638	61	41	0.00226071	0.0877645
s__Peptidiphaga_SGB15895	salivaFlow	1.47903	0.463432	61	41	0.00234039	0.0877645
s__Actinomyces_johnsonii	salivaFlow	1.12235	0.377323	61	57	0.00435179	0.111529
s__Actinomyces_sp_oral_taxon_448	FPG	2.24264	0.781456	61	50	0.00581748	0.111529
s__Arachnia_rubra	Periodontitis	-1.30503	0.449506	61	32	0.00530587	0.111529
s__Streptococcus_mutans	Caries	1.69304	0.575816	61	43	0.00478872	0.111529
s__Neisseria_sp_oral_taxon_014	Caries	-1.09983	0.374535	61	34	0.0048384	0.111529
s__Rothia_aeria	FPG	-1.16817	0.408207	61	55	0.00594822	0.111529
s__Actinomyces_sp_oral_taxon_448	Caries	2.10736	0.744697	61	50	0.00648952	0.111657
s__Actinomyces_gerencseriae	Periodontitis	-0.799303	0.284987	61	59	0.00694757	0.111657
s__Olsenella_sp_oral_taxon_807	Periodontitis	1.00862	0.371853	61	53	0.00889777	0.133466
s__Actinomyces_johnsonii	Caries	-1.00743	0.392145	61	57	0.0129414	0.156835
s__Actinomyces_sp_oral_taxon_448	Periodontitis	-1.89647	0.730915	61	50	0.0121142	0.156835
s__Neisseria_sp_oral_taxon_014	Periodontitis	-0.954982	0.367603	61	34	0.0120141	0.156835
s__Corynebacterium_durum	Periodontitis	-1.13739	0.444288	61	53	0.0132438	0.156835
s__Streptococcus_gordonii	salivaFlow	0.956314	0.37895	61	56	0.014535	0.163519
s__Actinobaculum_sp_oral_taxon_183	FPG	-0.960683	0.389757	61	57	0.0168595	0.169474
s__Arachnia_rubra	FPG	-1.17935	0.480589	61	32	0.0173241	0.169474
s__Rothia_aeria	Periodontitis	-0.944865	0.381806	61	55	0.0164456	0.169474
s__Lautropia_dentalis	Periodontitis	-1.13539	0.477776	61	28	0.0209909	0.190281
s__Neisseria_elongata	FPG	-1.84682	0.778872	61	48	0.0212628	0.190281
s__Actinomyces_sp_oral_taxon_414	Age	1.78575	0.7575	61	25	0.021988	0.190281
s__Actinomyces_sp_oral_taxon_170	Periodontitis	-1.4737	0.636547	61	37	0.0243622	0.201058
s__Bifidobacterium_dentium	Caries	0.923493	0.400807	61	20	0.0250205	0.201058
s__Lautropia_dentalis	FPG	-1.14389	0.510814	61	28	0.0291962	0.209026
s__Arachnia_rubra	Age	-1.08708	0.481149	61	32	0.0278453	0.209026
s__Streptococcus_oralis	FPG	-0.721993	0.327299	61	61	0.0315862	0.209026
s__Streptococcus_mutans	salivaFlow	-1.2299	0.554051	61	43	0.0305718	0.209026
s__Peptidiphaga_SGB15895	FPG	-1.1264	0.505412	61	41	0.0299414	0.209026
s__GGB10485_SGB49305	salivaFlow	-0.632713	0.286603	61	61	0.0314598	0.209026
s__Arachnia_propionica	FPG	-0.762874	0.350392	61	60	0.033774	0.217119
s__Veillonella_parvula	FPG	0.562878	0.26203	61	61	0.0361229	0.225768
s__Tannerella_serpentiformis	salivaFlow	0.738843	0.348443	61	52	0.0384961	0.233293
s__Actinomyces_gerencseriae	Age	-0.643725	0.305049	61	59	0.0394006	0.233293
s__Corynebacterium_matruchotii	Periodontitis	0.828021	0.4091	61	58	0.0478377	0.242293
s__Actinomyces_dentalis	Periodontitis	0.86352	0.417472	61	59	0.043312	0.242293
s__Actinomyces_sp_HMT897	salivaFlow	1.56531	0.762305	61	36	0.0448026	0.242293
s__Actinomyces_oris	Caries	0.488537	0.241116	61	61	0.0476101	0.242293
s__Neisseria_elongata	Caries	-1.51951	0.742235	61	48	0.0454266	0.242293
s__Bifidobacterium_dentium	FPG	0.853389	0.420591	61	20	0.0473075	0.242293
s__Arachnia_SGB15898	Caries	-0.723724	0.358599	61	27	0.0484586	0.242293
s__Scardovia_wiggsiae	Caries	1.33121	0.666258	61	28	0.0506666	0.247826
The MaAsLin 2 model was adjusted for age, salivary flow, caries extent, and periodontitis severity. P-values are two-sided, with multiple comparisons corrected using the Benjamini-Hochberg false discovery rate (FDR).

## Sheet: Supplementary Data 5
Supplementary Data 5. Significant associations between microbial species and glycated albumin (GA) levels
Feature	Metadata	Coefficient	Standard error	N	N not 0	p-value	FDR p-value
s__Propionibacterium_acidifaciens	Caries	2.92244	0.566583	61	37	3.51845e-06	0.00079165
s__Candidatus_Nanoperiomorbus_periodonticus	Periodontitis	1.80682	0.48912	61	41	0.000509322	0.0572987
s__Candidatus_Nanosynsacchari_sp_TM7_ANC_38_39_G1_1	Periodontitis	1.54221	0.455396	61	54	0.00131315	0.0984865
s__Olsenella_sp_oral_taxon_807	Periodontitis	1.04024	0.372877	61	53	0.00723364	0.161254
s__GGB6675_SGB9425	GA	-1.46392	0.564518	61	23	0.012159	0.161254
s__Actinomyces_johnsonii	Caries	-1.04532	0.403218	61	57	0.0121836	0.161254
s__Actinomyces_johnsonii	salivaFlow	1.13034	0.374096	61	57	0.00381256	0.161254
s__Streptococcus_sanguinis	GA	-1.36369	0.518805	61	59	0.0110948	0.161254
s__Arachnia_rubra	Periodontitis	-1.3675	0.457866	61	32	0.00420555	0.161254
s__Streptococcus_gordonii	salivaFlow	0.975574	0.376006	61	56	0.0121167	0.161254
s__Streptococcus_mutans	Caries	1.64194	0.596267	61	43	0.00797038	0.161254
s__Neisseria_sp_oral_taxon_014	Periodontitis	-0.970512	0.367759	61	34	0.010796	0.161254
s__Neisseria_sp_oral_taxon_014	Caries	-1.05219	0.386485	61	34	0.00866372	0.161254
s__Actinomyces_gerencseriae	Periodontitis	-0.807252	0.284399	61	59	0.00633877	0.161254
s__Rothia_aeria	Periodontitis	-1.0246	0.39457	61	55	0.0120488	0.161254
s__Peptidiphaga_SGB15895	Caries	-1.35556	0.498764	61	41	0.00877071	0.161254
s__Peptidiphaga_SGB15895	salivaFlow	1.35469	0.462742	61	41	0.00496082	0.161254
s__Corynebacterium_durum	GA	-1.23899	0.486102	61	53	0.0136293	0.170366
s__Lautropia_dentalis	Periodontitis	-1.14387	0.477018	61	28	0.0199071	0.22894
s__Corynebacterium_durum	Periodontitis	-1.01576	0.425179	61	53	0.0203503	0.22894
s__Actinomyces_sp_oral_taxon_448	Caries	1.89569	0.800247	61	50	0.0213812	0.229084
s__GGB10485_SGB49305	salivaFlow	-0.653444	0.279846	61	61	0.0232198	0.237475
s__Lautropia_dentalis	GA	-1.21857	0.545369	61	28	0.0295409	0.240946
s__Actinomyces_sp_oral_taxon_448	Periodontitis	-1.70223	0.761474	61	50	0.0294678	0.240946
s__Arachnia_rubra	Age	-1.12646	0.499769	61	32	0.0282034	0.240946
s__Actinomyces_sp_oral_taxon_170	Periodontitis	-1.40659	0.631303	61	37	0.0299844	0.240946
s__Lautropia_mirabilis	Periodontitis	-1.09001	0.488386	61	55	0.029718	0.240946
s__Actinomyces_sp_oral_taxon_414	Age	1.77007	0.771561	61	25	0.0256251	0.240946
The MaAsLin 2 multivariate model was adjusted for age, salivary flow, caries extent, and periodontitis severity. P-values are two-sided, with multiple comparisons corrected using the Benjamini-Hochberg false discovery rate (FDR).

## Sheet: Supplementary Data 6
Supplementary Data 6. Significant associations between microbial species and GlcFruMig scores
Feature	Metadata	Coefficient	Standard error	N	N not 0	p-value	FDR p-value
s__Propionibacterium_acidifaciens	Caries	2.77724	0.558026	61	37	6.72419e-06	0.00151294
s__Streptococcus_sanguinis	GlcFruMig	-2.1746	0.487907	61	59	4.13188e-05	0.00464837
s__Candidatus_Nanosynsacchari_sp_TM7_ANC_38_39_G1_1	Periodontitis	1.69705	0.459956	61	54	0.000516466	0.023614
s__Neisseria_elongata	GlcFruMig	-3.01216	0.806165	61	48	0.000445562	0.023614
s__Corynebacterium_durum	GlcFruMig	-1.75406	0.47606	61	53	0.000524755	0.023614
s__Arachnia_propionica	GlcFruMig	-1.2835	0.364093	61	60	0.000861156	0.0322933
s__Rothia_aeria	GlcFruMig	-1.51806	0.437501	61	55	0.00102019	0.032792
s__Candidatus_Nanoperiomorbus_periodonticus	Periodontitis	1.58716	0.481466	61	41	0.00171845	0.0483314
s__Ottowia_sp_Marseille_P4747	GlcFruMig	-1.79321	0.572238	61	43	0.0027674	0.0648476
s__Actinomyces_gerencseriae	Periodontitis	-0.892906	0.286225	61	59	0.00288212	0.0648476
s__Actinomyces_johnsonii	salivaFlow	1.0844	0.352068	61	57	0.00322782	0.06548
s__Peptidiphaga_SGB15895	Caries	-1.4992	0.491144	61	41	0.00349227	0.06548
s__Arachnia_rubra	Periodontitis	-1.33743	0.46946	61	32	0.00616109	0.0901991
s__Streptococcus_oralis	GlcFruMig	-0.991096	0.352477	61	61	0.00681505	0.0901991
s__Streptococcus_mutans	Caries	1.59949	0.566848	61	43	0.00663382	0.0901991
s__Neisseria_sp_oral_taxon_014	Caries	-1.0597	0.373423	61	34	0.00635024	0.0901991
s__Peptidiphaga_SGB15895	salivaFlow	1.31469	0.467054	61	41	0.00675867	0.0901991
s__Lautropia_mirabilis	GlcFruMig	-1.51353	0.542701	61	55	0.00725113	0.0906391
s__Actinomyces_johnsonii	GlcFruMig	-1.16352	0.426452	61	57	0.0085282	0.100992
s__Actinomyces_sp_oral_taxon_448	Caries	2.04548	0.774295	61	50	0.010719	0.11705
s__Streptococcus_sanguinis	Age	1.24532	0.472705	61	59	0.0109247	0.11705
s__Streptococcus_gordonii	salivaFlow	0.983716	0.376535	61	56	0.0115654	0.118283
s__Actinomyces_massiliensis	GlcFruMig	-0.888023	0.344385	61	58	0.0126272	0.123527
s__GGB6675_SGB9425	GlcFruMig	-1.48923	0.584966	61	23	0.0137336	0.128753
s__Actinomyces_gerencseriae	Age	-0.813792	0.321997	61	59	0.0143976	0.129579
s__Candidatus_Nanoperiomorbus_periodonticus	Age	-1.35252	0.541639	61	41	0.0155451	0.134525
s__Lautropia_dentalis	Periodontitis	-1.21008	0.500436	61	28	0.0189434	0.142445
s__Olsenella_sp_oral_taxon_807	Periodontitis	0.910281	0.371951	61	53	0.0176142	0.142445
s__Actinomyces_sp_oral_taxon_448	Periodontitis	-1.8565	0.768099	61	50	0.0189927	0.142445
s__Actinomyces_sp_Marseille_P3109	GlcFruMig	-1.3128	0.540582	61	22	0.0184587	0.142445
s__Cellulomonas_flavigena	GlcFruMig	1.77271	0.743966	61	49	0.0206647	0.143655
s__Actinomyces_johnsonii	Caries	-0.879246	0.370228	61	57	0.0210695	0.143655
s__Neisseria_sp_oral_taxon_014	Periodontitis	-0.887207	0.370435	61	34	0.0200513	0.143655
s__GGB10485_SGB49305	salivaFlow	-0.660729	0.284982	61	61	0.0241664	0.159925
s__Corynebacterium_matruchotii	Periodontitis	0.92419	0.41184	61	58	0.0288739	0.185618
s__Rothia_aeria	Periodontitis	-0.819632	0.37678	61	55	0.0339188	0.201222
s__Bifidobacterium_dentium	GlcFruMig	1.00982	0.461708	61	20	0.0330015	0.201222
s__Actinomyces_sp_oral_taxon_414	Age	1.76148	0.810049	61	25	0.0339841	0.201222
s__Bifidobacterium_dentium	Caries	0.866122	0.400835	61	20	0.0350832	0.202403
s__Tannerella_serpentiformis	salivaFlow	0.736616	0.345433	61	52	0.0374504	0.210658
s__Actinomyces_dentalis	Periodontitis	0.867848	0.425812	61	59	0.04636	0.212878
s__Olsenella_sp_oral_taxon_807	Age	-0.863147	0.418438	61	53	0.0438674	0.212878
s__Actinomyces_sp_oral_taxon_448	GlcFruMig	1.81948	0.891884	61	50	0.0461604	0.212878
s__Actinomyces_oris	Caries	0.498129	0.244178	61	61	0.0461623	0.212878
s__Candidatus_Nanoperiomorbus_periodonticus	GlcFruMig	1.16918	0.559058	61	41	0.04113	0.212878
s__Scardovia_wiggsiae	GlcFruMig	1.56827	0.755824	61	28	0.0426865	0.212878
s__Streptococcus_mutans	salivaFlow	-1.11658	0.539044	61	43	0.0430243	0.212878
s__GGB10025_SGB15902	GlcFruMig	-1.39071	0.673227	61	13	0.043578	0.212878
s__Arachnia_SGB15898	GlcFruMig	-0.837793	0.407479	61	27	0.0445367	0.212878
s__Arachnia_rubra	Age	-1.07113	0.528133	61	32	0.0473996	0.213298
s__Actinomyces_sp_HMT897	salivaFlow	1.52487	0.759185	61	36	0.0495041	0.21378
s__Streptococcus_mutans	Periodontitis	-1.13221	0.562312	61	43	0.0489663	0.21378
s__Corynebacterium_durum	Periodontitis	-0.820312	0.409988	61	53	0.050357	0.21378
s__Actinomyces_sp_oral_taxon_170	Periodontitis	-1.24462	0.633258	61	37	0.0544221	0.222636
s__Arachnia_SGB15898	Periodontitis	0.690552	0.350925	61	27	0.0541406	0.222636
s__Actinomyces_naeslundii	GlcFruMig	-0.678121	0.346546	61	59	0.0554554	0.222812
s__Veillonella_parvula	GlcFruMig	0.564091	0.29139	61	61	0.0580312	0.229071
s__Tannerella_serpentiformis	Periodontitis	0.693434	0.360343	61	52	0.0594878	0.230772
s__Capnocytophaga_granulosa	Periodontitis	0.770357	0.403475	61	47	0.0614446	0.234323
s__Actinomyces_gerencseriae	salivaFlow	-0.516258	0.274382	61	59	0.0651962	0.23595
s__Peptidiphaga_SGB15895	Age	1.03012	0.548105	61	41	0.0654892	0.23595
s__Neisseria_elongata	Caries	-1.30727	0.699878	61	48	0.0671148	0.23595
s__Neisseria_sicca	GlcFruMig	-0.91918	0.490679	61	51	0.0663472	0.23595
s__Arachnia_SGB15898	Caries	-0.665681	0.353756	61	27	0.0651655	0.23595
s__Scardovia_wiggsiae	Caries	1.22045	0.656174	61	28	0.0682443	0.23623
s__Streptococcus_mutans	GlcFruMig	1.2085	0.652933	61	43	0.06956	0.237136
s__Peptidiphaga_SGB15895	GlcFruMig	-1.03183	0.565732	61	41	0.0736032	0.247175
The MaAsLin 2 multivariate model was adjusted for age, salivary flow, caries extent, and periodontitis severity. P-values are two-sided, with multiple comparisons corrected using the Benjamini-Hochberg false discovery rate (FDR).

## Sheet: Supplementary Data 7
Supplementary Data 7. Significant associations between microbial species and GlcMig scores
Feature	Metadata	Coefficient	Standard error	N	N not 0	p-value	FDR p-value
s__Propionibacterium_acidifaciens	Caries	2.7774	0.559267	61	37	6.98617e-06	0.00157189
s__Streptococcus_sanguinis	GlcMig	-2.21099	0.487246	61	59	3.13165e-05	0.0035231
s__Candidatus_Nanosynsacchari_sp_TM7_ANC_38_39_G1_1	Periodontitis	1.71963	0.459399	61	54	0.000436043	0.0190566
s__Neisseria_elongata	GlcMig	-2.99566	0.810791	61	48	0.000508177	0.0190566
s__Arachnia_propionica	GlcMig	-1.34477	0.361619	61	60	0.00047113	0.0190566
s__Corynebacterium_durum	GlcMig	-1.76934	0.477099	61	53	0.000486557	0.0190566
s__Rothia_aeria	GlcMig	-1.53075	0.438553	61	55	0.000957969	0.0307919
s__Candidatus_Nanoperiomorbus_periodonticus	Periodontitis	1.6112	0.485716	61	41	0.00161611	0.045453
s__Actinomyces_johnsonii	salivaFlow	1.09027	0.351592	61	57	0.0030408	0.0623982
s__Ottowia_sp_Marseille_P4747	GlcMig	-1.78291	0.575166	61	43	0.00305058	0.0623982
s__Actinomyces_gerencseriae	Periodontitis	-0.895338	0.286623	61	59	0.00284789	0.0623982
s__Peptidiphaga_SGB15895	Caries	-1.48489	0.492349	61	41	0.00387321	0.0726227
s__Actinomyces_johnsonii	GlcMig	-1.17672	0.427479	61	57	0.00799177	0.0946394
s__Arachnia_rubra	Periodontitis	-1.33499	0.47036	61	32	0.00634266	0.0946394
s__Streptococcus_oralis	GlcMig	-1.0143	0.352681	61	61	0.00572011	0.0946394
s__Streptococcus_mutans	Caries	1.58128	0.567892	61	43	0.00733772	0.0946394
s__Neisseria_sp_oral_taxon_014	Caries	-1.05519	0.374845	61	34	0.00675619	0.0946394
s__Peptidiphaga_SGB15895	salivaFlow	1.32033	0.467049	61	41	0.00654017	0.0946394
s__Lautropia_mirabilis	GlcMig	-1.50774	0.545147	61	55	0.00771708	0.0946394
s__Streptococcus_sanguinis	Age	1.25216	0.469757	61	59	0.0100704	0.113292
s__GGB6675_SGB9425	GlcMig	-1.51787	0.585905	61	23	0.0122406	0.119745
s__Actinomyces_sp_oral_taxon_448	Caries	2.01664	0.775284	61	50	0.011912	0.119745
s__Streptococcus_gordonii	salivaFlow	0.983532	0.376227	61	56	0.0115159	0.119745
s__Actinomyces_massiliensis	GlcMig	-0.884683	0.345883	61	58	0.0133211	0.124885
s__Actinomyces_gerencseriae	Age	-0.81391	0.321482	61	59	0.0142366	0.128129
s__Lautropia_dentalis	Periodontitis	-1.20875	0.501357	61	28	0.0192788	0.143377
s__Olsenella_sp_oral_taxon_807	Periodontitis	0.916392	0.373419	61	53	0.0173198	0.143377
s__Cellulomonas_flavigena	GlcMig	1.79126	0.746015	61	49	0.0197542	0.143377
s__Actinomyces_sp_oral_taxon_448	Periodontitis	-1.87025	0.76861	61	50	0.0182405	0.143377
s__Neisseria_sp_oral_taxon_014	Periodontitis	-0.892527	0.371618	61	34	0.0197234	0.143377
s__Actinomyces_sp_Marseille_P3109	GlcMig	-1.31909	0.542387	61	22	0.0182989	0.143377
s__Candidatus_Nanoperiomorbus_periodonticus	Age	-1.29755	0.544788	61	41	0.0207169	0.145666
s__Actinomyces_johnsonii	Caries	-0.861356	0.370637	61	57	0.0238481	0.15917
s__GGB10485_SGB49305	salivaFlow	-0.660574	0.284674	61	61	0.0240524	0.15917
s__Corynebacterium_matruchotii	Periodontitis	0.925739	0.41254	61	58	0.0288774	0.18564
s__Actinomyces_sp_oral_taxon_414	Age	1.7823	0.808707	61	25	0.0317363	0.198352
s__Rothia_aeria	Periodontitis	-0.810891	0.376966	61	55	0.0358774	0.218173
s__Tannerella_serpentiformis	salivaFlow	0.737344	0.345203	61	52	0.0371481	0.218422
s__Scardovia_wiggsiae	GlcMig	1.59541	0.757628	61	28	0.0398013	0.218422
s__Bifidobacterium_dentium	GlcMig	0.980762	0.464587	61	20	0.0393286	0.218422
s__Bifidobacterium_dentium	Caries	0.85548	0.402811	61	20	0.0382011	0.218422
s__Actinomyces_dentalis	Periodontitis	0.878411	0.426973	61	59	0.0444112	0.222323
s__Actinomyces_sp_oral_taxon_448	GlcMig	1.84729	0.894184	61	50	0.0435616	0.222323
s__Arachnia_rubra	Age	-1.0767	0.527565	61	32	0.0460725	0.222323
s__Actinomyces_oris	Caries	0.498579	0.244723	61	61	0.0464407	0.222323
s__Streptococcus_mutans	salivaFlow	-1.12278	0.538711	61	43	0.0418009	0.222323
s__Arachnia_SGB15898	GlcMig	-0.839588	0.408938	61	27	0.0448319	0.222323
s__Olsenella_sp_oral_taxon_807	Age	-0.844777	0.418833	61	53	0.0485898	0.223116
s__Streptococcus_mutans	Periodontitis	-1.13931	0.563004	61	43	0.0478778	0.223116
s__Actinomyces_sp_HMT897	salivaFlow	1.52234	0.75901	61	36	0.0498186	0.224184
s__Actinomyces_sp_oral_taxon_170	Periodontitis	-1.25628	0.635891	61	37	0.0532231	0.226549
s__Corynebacterium_durum	Periodontitis	-0.810051	0.410098	61	53	0.0532654	0.226549
s__Arachnia_SGB15898	Periodontitis	0.694023	0.351509	61	27	0.0533648	0.226549
s__Tannerella_serpentiformis	Periodontitis	0.698436	0.360769	61	52	0.0580184	0.237348
s__GGB10025_SGB15902	GlcMig	-1.3165	0.678447	61	13	0.0574559	0.237348
s__Capnocytophaga_granulosa	Periodontitis	0.775695	0.403937	61	47	0.0600066	0.241098
s__Actinomyces_naeslundii	GlcMig	-0.665038	0.348294	61	59	0.0614306	0.241131
s__Neisseria_sicca	GlcMig	-0.936535	0.491899	61	51	0.0621582	0.241131
s__Veillonella_parvula	GlcMig	0.552239	0.292884	61	61	0.0646453	0.241363
s__Candidatus_Nanoperiomorbus_periodonticus	GlcMig	1.06043	0.565071	61	41	0.0658768	0.241363
s__Actinomyces_gerencseriae	salivaFlow	-0.518208	0.274256	61	59	0.0641003	0.241363
s__Peptidiphaga_SGB15895	Age	1.02494	0.547474	61	41	0.066509	0.241363
s__Streptococcus_mutans	GlcMig	1.21915	0.654986	61	43	0.0680449	0.243017
s__Scardovia_wiggsiae	Age	-1.32331	0.730434	61	28	0.0754976	0.247281
s__Scardovia_wiggsiae	Caries	1.19521	0.656887	61	28	0.0742792	0.247281
s__Streptococcus_gordonii	Periodontitis	-0.707662	0.393192	61	56	0.0773801	0.247281
s__Capnocytophaga_granulosa	GlcMig	-0.853476	0.469931	61	47	0.0747958	0.247281
s__Peptidiphaga_SGB15895	GlcMig	-1.03067	0.567857	61	41	0.0749748	0.247281
s__Neisseria_elongata	Caries	-1.26706	0.70298	61	48	0.0769611	0.247281
s__Actinomyces_sp_oral_taxon_414	Periodontitis	1.29475	0.721017	61	25	0.078031	0.247281
s__Arachnia_SGB15898	Caries	-0.653729	0.354561	61	27	0.0706067	0.247281
The MaAsLin 2 multivariate model was adjusted for age, salivary flow, caries extent, and periodontitis severity. P-values are two-sided, with multiple comparisons corrected using the Benjamini-Hochberg false discovery rate (FDR).

## Sheet: Supplementary Data 8
Supplementary Data 8. Significant associations between microbial species and FruMig scores
Feature	Metadata	Coefficient	Standard error	N	N not 0	p-value	FDR p-value
s__Propionibacterium_acidifaciens	Caries	2.67707	0.550941	61	37	1.02075e-05	0.00229669
s__Candidatus_Nanosynsacchari_sp_TM7_ANC_38_39_G1_1	Periodontitis	1.6632	0.454726	61	54	0.000571053	0.06373
s__Candidatus_Nanoperiomorbus_periodonticus	Periodontitis	1.69128	0.482554	61	41	0.000916676	0.06373
s__Neisseria_elongata	FruMig	-2.66938	0.777029	61	48	0.00113298	0.06373
s__Actinomyces_johnsonii	FruMig	-1.13153	0.403158	61	57	0.0069104	0.0976955
s__Actinomyces_johnsonii	salivaFlow	0.981755	0.354423	61	57	0.00762914	0.0976955
s__Streptococcus_sanguinis	FruMig	-1.47912	0.501828	61	59	0.00469318	0.0976955
s__Arachnia_rubra	Periodontitis	-1.38941	0.464952	61	32	0.00418673	0.0976955
s__Ottowia_sp_Marseille_P4747	FruMig	-1.53374	0.551847	61	43	0.00744098	0.0976955
s__Streptococcus_gordonii	salivaFlow	1.05678	0.373949	61	56	0.00655723	0.0976955
s__Streptococcus_mutans	Caries	1.56616	0.56724	61	43	0.00781564	0.0976955
s__Neisseria_sp_oral_taxon_014	FruMig	-1.12415	0.385683	61	34	0.00514061	0.0976955
s__Actinomyces_gerencseriae	Periodontitis	-0.851879	0.284231	61	59	0.00408386	0.0976955
s__Rothia_aeria	FruMig	-1.20925	0.428223	61	55	0.00659501	0.0976955
s__Peptidiphaga_SGB15895	Caries	-1.46775	0.490812	61	41	0.00416145	0.0976955
s__Lautropia_mirabilis	FruMig	-1.48002	0.512553	61	55	0.00554081	0.0976955
s__GGB10025_SGB15902	FruMig	-1.74343	0.619891	61	13	0.00680279	0.0976955
s__Actinomyces_sp_oral_taxon_414	Age	2.13096	0.748059	61	25	0.00616458	0.0976955
s__Neisseria_sp_oral_taxon_014	Caries	-0.967509	0.35417	61	34	0.00845152	0.100084
s__Actinomyces_sp_oral_taxon_448	Caries	2.12101	0.798536	61	50	0.0103226	0.111282
s__Arachnia_propionica	FruMig	-0.955553	0.360074	61	60	0.0103864	0.111282
s__Olsenella_sp_oral_taxon_807	Periodontitis	0.967274	0.370025	61	53	0.0115194	0.117812
s__Peptidiphaga_SGB15895	salivaFlow	1.21849	0.469873	61	41	0.012159	0.118947
s__Lautropia_dentalis	Periodontitis	-1.21788	0.491791	61	28	0.0163763	0.153528
s__Arachnia_rubra	Age	-1.2084	0.500927	61	32	0.0192132	0.154392
s__Rothia_aeria	Periodontitis	-0.934425	0.383637	61	55	0.0181311	0.154392
s__Neisseria_subflava	FruMig	-1.64018	0.677561	61	47	0.0188191	0.154392
s__Corynebacterium_durum	Periodontitis	-1.08255	0.440639	61	53	0.0172032	0.154392
s__Actinomyces_gerencseriae	Age	-0.726056	0.306223	61	59	0.0212701	0.165026
s__Corynebacterium_matruchotii	Periodontitis	0.922561	0.404646	61	58	0.0265129	0.180769
s__Actinomyces_johnsonii	Caries	-0.84981	0.370217	61	57	0.0255458	0.180769
s__Actinomyces_naeslundii	FruMig	-0.748664	0.324671	61	59	0.0249104	0.180769
s__Actinomyces_sp_Marseille_P3109	FruMig	-1.18022	0.515619	61	22	0.0259471	0.180769
s__Neisseria_sp_oral_taxon_014	Periodontitis	-0.777244	0.345526	61	34	0.0285068	0.185964
s__Actinomyces_sp_oral_taxon_170	Periodontitis	-1.42795	0.636552	61	37	0.0289278	0.185964
s__Bifidobacterium_dentium	Caries	0.916545	0.416076	61	20	0.031815	0.196463
s__Actinomyces_sp_oral_taxon_414	Periodontitis	1.52495	0.694336	61	25	0.0323072	0.196463
s__Candidatus_Nanoperiomorbus_periodonticus	Age	-1.11801	0.519891	61	41	0.0359299	0.207288
s__GGB10485_SGB49305	salivaFlow	-0.620282	0.287158	61	61	0.0351423	0.207288
s__Actinomyces_oris	FruMig	0.537223	0.256833	61	61	0.0410941	0.231154
s__Tannerella_serpentiformis	salivaFlow	0.720851	0.349214	61	52	0.0437273	0.231751
s__Actinobaculum_sp_oral_taxon_183	Periodontitis	-0.787196	0.384986	61	57	0.045678	0.231751
s__Actinomyces_sp_oral_taxon_448	Periodontitis	-1.58828	0.779046	61	50	0.0462937	0.231751
s__Streptococcus_gordonii	Periodontitis	-0.786293	0.381079	61	56	0.0438135	0.231751
s__Arachnia_SGB15898	FruMig	-0.788362	0.386794	61	27	0.0463501	0.231751
s__Actinomyces_sp_oral_taxon_448	Age	1.70106	0.839323	61	50	0.0475516	0.23259
s__Actinomyces_sp_HMT897	salivaFlow	1.53362	0.766883	61	36	0.0504694	0.241609
s__Actinomyces_dentalis	Periodontitis	0.804665	0.414052	61	59	0.057093	0.247216
s__Veillonella_parvula	FruMig	0.534709	0.276442	61	61	0.0582332	0.247216
s__Streptococcus_sanguinis	Periodontitis	-0.884967	0.449578	61	59	0.0540658	0.247216
s__Streptococcus_mutans	FruMig	1.19567	0.61771	61	43	0.0580588	0.247216
s__Streptococcus_mutans	Periodontitis	-1.09362	0.553395	61	43	0.0531569	0.247216
s__Peptidiphaga_SGB15895	FruMig	-1.04294	0.534482	61	41	0.0561216	0.247216
The MaAsLin 2 multivariate model was adjusted for age, salivary flow, caries extent, and periodontitis severity. P-values are two-sided, with multiple comparisons corrected using the Benjamini-Hochberg false discovery rate (FDR).
