# Supplementary material for: Diabetes alters the supragingival microbiome through plasma-to-saliva migration of glucose and fructose
Source: Microbiome. 2025 Dec 4;14:48. doi: 10.1186/s40168-025-02256-x (PMC12849494; doi:10.1186/s40168-025-02256-x)
Supplement: Supplementary file 5 — Supplementary Material 4: Supplementary Data 9-15. [file 40168_2025_2256_MOESM4_ESM.xlsx]

## Sheet: Legends
File Name	Description
Supplementary Data 9	Significant associations between metagenomic pathways (MetaCyc) and T2D diagnosis. The MaAsLin 2 multivariate model was adjusted for age, salivary flow, caries extent, and periodontitis severity. P-values are two-sided, with multiple comparisons corrected using the Benjamini-Hochberg false discovery rate (FDR).
Supplementary Data 10	Significant associations between metagenomic pathways (MetaCyc) and HbA1c levels. The MaAsLin 2 multivariate model was adjusted for age, salivary flow, caries extent, and periodontitis severity. P-values are two-sided, with multiple comparisons corrected using the Benjamini-Hochberg false discovery rate (FDR).
Supplementary Data 11	Significant associations between metagenomic pathways (MetaCyc) and fasting plasma glucose (FPG) levels. The MaAsLin 2 multivariate model was adjusted for age, salivary flow, caries extent, and periodontitis severity. P-values are two-sided, with multiple comparisons corrected using the Benjamini-Hochberg false discovery rate (FDR).
Supplementary Data 12	Significant associations between metagenomic pathways (MetaCyc) and glycated albumin (GA) levels. The MaAsLin 2 multivariate model was adjusted for age, salivary flow, caries extent, and periodontitis severity. P-values are two-sided, with multiple comparisons corrected using the Benjamini-Hochberg false discovery rate (FDR).
Supplementary Data 13	Significant associations between metagenomic pathways (MetaCyc) and GlcFruMig scores. The MaAsLin 2 multivariate model was adjusted for age, salivary flow, caries extent, and periodontitis severity. P-values are two-sided, with multiple comparisons corrected using the Benjamini-Hochberg false discovery rate (FDR).
Supplementary Data 14	Significant associations between metagenomic pathways (MetaCyc) and GlcMig scores. The MaAsLin 2 multivariate model was adjusted for age, salivary flow, caries extent, and periodontitis severity. P-values are two-sided, with multiple comparisons corrected using the Benjamini-Hochberg false discovery rate (FDR).
Supplementary Data 15	Significant associations between metagenomic pathways (MetaCyc) and FruMig scores. The MaAsLin 2 multivariate model was adjusted for age, salivary flow, caries extent, and periodontitis severity. P-values are two-sided, with multiple comparisons corrected using the Benjamini-Hochberg false discovery rate (FDR).

## Sheet: Supplementary Data 9
Supplementary Data 9. Significant associations between metagenomic pathways (MetaCyc) and T2D diagnosis
Feature	Metadata	Coefficient	Standard error	N	N not 0	p-value	FDR p-value
RHAMCAT.PWY..L.rhamnose.degradation.I	Caries	0.654086	0.163524	61	61	0.000190834	0.12595
ANAGLYCOLYSIS.PWY..glycolysis.III..from.glucose.	Caries	0.0667822	0.020279	61	61	0.00173553	0.190908
PWY.6124..inosine.5..phosphate.biosynthesis.II	Age	0.0610247	0.0183172	61	61	0.00154827	0.190908
PWY.7328..superpathway.of.UDP.glucose.derived.O.antigen.building.blocks.biosynthesis	Caries	0.15704	0.0437317	61	61	0.000702826	0.190908
PWY.7345..superpathway.of.anaerobic.sucrose.degradation	Diagnosis	0.618533	0.180775	61	61	0.00118135	0.190908
PWY.6731..starch.degradation.III	Diagnosis	3.48729	1.00643	61	52	0.00103535	0.190908
PWY.841..superpathway.of.purine.nucleotides.de.novo.biosynthesis.I	Age	0.031213	0.0118081	61	61	0.0106731	0.237443
PWY.841..superpathway.of.purine.nucleotides.de.novo.biosynthesis.I	Caries	0.0255743	0.00893372	61	61	0.00593261	0.237443
THRESYN.PWY..superpathway.of.L.threonine.biosynthesis	Caries	0.0500979	0.0196858	61	61	0.0137676	0.237443
PWY.7111..pyruvate.fermentation.to.isobutanol..engineered.	Periodontitis	-0.102455	0.0365306	61	61	0.00694882	0.237443
PWY.7111..pyruvate.fermentation.to.isobutanol..engineered.	Caries	0.100257	0.0364607	61	61	0.00805553	0.237443
PWY.7234..inosine.5..phosphate.biosynthesis.III	Age	0.0744254	0.0257849	61	61	0.00555844	0.237443
UDPNAGSYN.PWY..UDP.N.acetyl.D.glucosamine.biosynthesis.I	Periodontitis	-0.0544877	0.0213008	61	61	0.0133122	0.237443
DAPLYSINESYN.PWY..L.lysine.biosynthesis.I	Periodontitis	-0.0619257	0.0216877	61	61	0.00605306	0.237443
PWY.2942..L.lysine.biosynthesis.III	Periodontitis	0.116779	0.0411622	61	61	0.0063631	0.237443
PWY0.1319..CDP.diacylglycerol.biosynthesis.II	Periodontitis	-0.187436	0.0709811	61	61	0.0107492	0.237443
SER.GLYSYN.PWY..superpathway.of.L.serine.and.glycine.biosynthesis.I	Caries	0.0793076	0.0316784	61	61	0.015294	0.237443
PWY.6147..6.hydroxymethyl.dihydropterin.diphosphate.biosynthesis.I	Age	0.123946	0.0480914	61	61	0.0126688	0.237443
PWY.5918..superpathway.of.heme.b.biosynthesis.from.glutamate	Age	0.146988	0.0585257	61	61	0.0149879	0.237443
PWY.5189..tetrapyrrole.biosynthesis.II..from.glycine.	Age	0.157747	0.063124	61	61	0.0154698	0.237443
PWY.7383..anaerobic.energy.metabolism..invertebrates..cytosol.	Diagnosis	-0.294858	0.115074	61	61	0.0131656	0.237443
PYRIDOXSYN.PWY..pyridoxal.5..phosphate.biosynthesis.I	Periodontitis	-0.244873	0.0953138	61	61	0.0129379	0.237443
P4.PWY..superpathway.of.L.lysine..L.threonine.and.L.methionine.biosynthesis.I	Diagnosis	-0.59284	0.217765	61	61	0.00866527	0.237443
SULFATE.CYS.PWY..superpathway.of.sulfate.assimilation.and.cysteine.biosynthesis	Diagnosis	-1.13827	0.437443	61	61	0.0118827	0.237443
MET.SAM.PWY..superpathway.of.S.adenosyl.L.methionine.biosynthesis	Diagnosis	-0.773489	0.257368	61	61	0.00399019	0.237443
PWY.7345..superpathway.of.anaerobic.sucrose.degradation	Periodontitis	-0.162376	0.0646035	61	61	0.0149151	0.237443
PWY.7345..superpathway.of.anaerobic.sucrose.degradation	Caries	0.170736	0.0644798	61	61	0.0105475	0.237443
PWY0.781..aspartate.superpathway	Diagnosis	-0.513346	0.204373	61	61	0.0149761	0.237443
PWY0.1479..tRNA.processing	Diagnosis	-1.27537	0.505816	61	61	0.0146154	0.237443
PWY3O.4107..NAD.salvage.pathway.V..PNC.V.cycle.	Diagnosis	0.834002	0.312685	61	61	0.010026	0.237443
PWY3O.4107..NAD.salvage.pathway.V..PNC.V.cycle.	Caries	0.29887	0.11153	61	61	0.00970163	0.237443
PWY.5345..superpathway.of.L.methionine.biosynthesis..by.sulfhydrylation.	Diagnosis	-1.09864	0.386253	61	61	0.00623728	0.237443
GLYCOLYSIS.E.D..superpathway.of.glycolysis.and.the.Entner.Doudoroff.pathway	Periodontitis	-0.166871	0.0576205	61	61	0.00541277	0.237443
PWY.5384..sucrose.degradation.IV..sucrose.phosphorylase.	Diagnosis	0.906923	0.337706	61	61	0.00955396	0.237443
PWY.5384..sucrose.degradation.IV..sucrose.phosphorylase.	Periodontitis	-0.323454	0.120686	61	61	0.00969117	0.237443
PWY.5384..sucrose.degradation.IV..sucrose.phosphorylase.	Caries	0.339798	0.120455	61	61	0.0066478	0.237443
PWY.5723..Rubisco.shunt	Periodontitis	-0.339396	0.132583	61	61	0.0132487	0.237443
PWY.7858...5Z..dodecenoate.biosynthesis.II	Periodontitis	-0.321475	0.112634	61	61	0.00607244	0.237443
GLYCOCAT.PWY..glycogen.degradation.I	Caries	0.515972	0.202859	61	61	0.013816	0.237443
PWY.6731..starch.degradation.III	Periodontitis	-0.986367	0.359667	61	52	0.00821406	0.237443
PWY.6731..starch.degradation.III	Caries	0.979972	0.358979	61	52	0.00849398	0.237443
RHAMCAT.PWY..L.rhamnose.degradation.I	Diagnosis	1.30461	0.458456	61	61	0.00621513	0.237443
RHAMCAT.PWY..L.rhamnose.degradation.I	Periodontitis	-0.429078	0.163838	61	61	0.0113757	0.237443
PWY.6151..S.adenosyl.L.methionine.salvage.I	Caries	0.0763869	0.0310027	61	61	0.0168994	0.24247
PWY.6630..superpathway.of.L.tyrosine.biosynthesis	Age	0.0733668	0.0295845	61	61	0.0162329	0.24247
X1CMET2.PWY..folate.transformations.III..E..coli.	salivaFlow	0.17265	0.0698541	61	61	0.0165762	0.24247
NONOXIPENT.PWY..pentose.phosphate.pathway..non.oxidative.branch..I	Periodontitis	-0.0581893	0.0237875	61	61	0.0176627	0.24803
PWY.6122..5.aminoimidazole.ribonucleotide.biosynthesis.II	Caries	0.0508782	0.0209964	61	61	0.018704	0.248931
PWY.6277..superpathway.of.5.aminoimidazole.ribonucleotide.biosynthesis	Caries	0.0508782	0.0209964	61	61	0.018704	0.248931
PWY.6151..S.adenosyl.L.methionine.salvage.I	Diagnosis	0.209347	0.086919	61	61	0.0193951	0.248931
PWY.6151..S.adenosyl.L.methionine.salvage.I	Periodontitis	-0.073149	0.0310622	61	61	0.0221225	0.248931
PWY.7111..pyruvate.fermentation.to.isobutanol..engineered.	Diagnosis	0.242522	0.102221	61	61	0.0211911	0.248931
PWY.7208..superpathway.of.pyrimidine.nucleobases.salvage	Periodontitis	-0.0598312	0.0250824	61	61	0.020533	0.248931
DAPLYSINESYN.PWY..L.lysine.biosynthesis.I	Age	0.0688534	0.0286107	61	61	0.0194895	0.248931
PWY.1042..glycolysis.IV	Diagnosis	0.316373	0.134092	61	61	0.021884	0.248931
PWY.7400..L.arginine.biosynthesis.IV..archaebacteria.	Diagnosis	-0.589134	0.250428	61	61	0.0222529	0.248931
P185.PWY..formaldehyde.assimilation.III..dihydroxyacetone.cycle.	Caries	0.261313	0.11001	61	61	0.0210446	0.248931
THISYNARA.PWY..superpathway.of.thiamine.diphosphate.biosynthesis.III..eukaryotes.	Diagnosis	0.475137	0.201475	61	61	0.0219414	0.248931
GLYCOCAT.PWY..glycogen.degradation.I	Diagnosis	1.35974	0.568734	61	61	0.0202607	0.248931
The MaAsLin 2 multivariate model was adjusted for age, salivary flow, caries extent, and periodontitis severity. P-values are two-sided, with multiple comparisons corrected using the Benjamini-Hochberg false discovery rate (FDR).

## Sheet: Supplementary Data 10
Supplementary Data 10. Significant associations between metagenomic pathways (MetaCyc) and HbA1c levels
Feature	Metadata	Coefficient	Standard error	N	N not 0	p-value	FDR p-value
PWY.6124..inosine.5..phosphate.biosynthesis.II	Age	0.0608093	0.0144333	61	61	9.42975e-05	0.0400207
RHAMCAT.PWY..L.rhamnose.degradation.I	Caries	0.690227	0.166819	61	61	0.000121275	0.0400207
PWY.841..superpathway.of.purine.nucleotides.de.novo.biosynthesis.I	Age	0.034572	0.0093329	61	61	0.000493072	0.0813568
PWY.7328..superpathway.of.UDP.glucose.derived.O.antigen.building.blocks.biosynthesis	Caries	0.163078	0.0430943	61	61	0.000382822	0.0813568
DAPLYSINESYN.PWY..L.lysine.biosynthesis.I	Age	0.0776363	0.0222427	61	61	0.000958069	0.126465
ANAGLYCOLYSIS.PWY..glycolysis.III..from.glucose.	Caries	0.0690526	0.0202523	61	61	0.00122481	0.134729
PWY.7229..superpathway.of.adenosine.nucleotides.de.novo.biosynthesis.I	Age	0.0454476	0.0150511	61	61	0.00383364	0.200326
PWY.6123..inosine.5..phosphate.biosynthesis.I	Age	0.0407263	0.0135158	61	61	0.00390272	0.200326
PWY.841..superpathway.of.purine.nucleotides.de.novo.biosynthesis.I	Caries	0.0270444	0.00876856	61	61	0.00318976	0.200326
PWY.7234..inosine.5..phosphate.biosynthesis.III	Age	0.0603091	0.0200406	61	61	0.00394581	0.200326
PWY.2942..L.lysine.biosynthesis.III	Periodontitis	0.118159	0.0392562	61	61	0.00393914	0.200326
GLYCOLYSIS.E.D..superpathway.of.glycolysis.and.the.Entner.Doudoroff.pathway	Periodontitis	-0.170321	0.0558047	61	61	0.00349593	0.200326
PWY.5384..sucrose.degradation.IV..sucrose.phosphorylase.	Caries	0.383721	0.125678	61	61	0.00348482	0.200326
PWY.6126..superpathway.of.adenosine.nucleotides.de.novo.biosynthesis.II	Age	0.0445336	0.015272	61	61	0.00512148	0.201555
PWY.7111..pyruvate.fermentation.to.isobutanol..engineered.	Caries	0.10907	0.0372544	61	61	0.00495859	0.201555
PWY.7400..L.arginine.biosynthesis.IV..archaebacteria.	HbA1c	-0.27592	0.0953213	61	61	0.00543363	0.201555
PWY.7858...5Z..dodecenoate.biosynthesis.II	Periodontitis	-0.304436	0.105326	61	61	0.00549696	0.201555
PWY.6731..starch.degradation.III	Caries	1.07971	0.371811	61	52	0.00529599	0.201555
PYRIDOXSYN.PWY..pyridoxal.5..phosphate.biosynthesis.I	Periodontitis	-0.262502	0.0927969	61	61	0.00650797	0.204536
PWY.7345..superpathway.of.anaerobic.sucrose.degradation	Caries	0.193502	0.0679439	61	61	0.00617622	0.204536
PWY3O.4107..NAD.salvage.pathway.V..PNC.V.cycle.	Caries	0.318839	0.112695	61	61	0.00650039	0.204536
THRESYN.PWY..superpathway.of.L.threonine.biosynthesis	Caries	0.0535797	0.0195453	61	61	0.0082391	0.222081
PWY.7234..inosine.5..phosphate.biosynthesis.III	HbA1c	-0.0574076	0.0207209	61	61	0.00761867	0.222081
UDPNAGSYN.PWY..UDP.N.acetyl.D.glucosamine.biosynthesis.I	Age	0.0608616	0.0223364	61	61	0.00861045	0.222081
MET.SAM.PWY..superpathway.of.S.adenosyl.L.methionine.biosynthesis	HbA1c	-0.278735	0.101416	61	61	0.00808367	0.222081
GLYCOCAT.PWY..glycogen.degradation.I	Caries	0.562524	0.206903	61	61	0.00874864	0.222081
PWY.6151..S.adenosyl.L.methionine.salvage.I	Caries	0.0845594	0.0317918	61	61	0.0102239	0.234746
DAPLYSINESYN.PWY..L.lysine.biosynthesis.I	Periodontitis	-0.0547224	0.0204469	61	61	0.00978915	0.234746
SER.GLYSYN.PWY..superpathway.of.L.serine.and.glycine.biosynthesis.I	Caries	0.0839155	0.0315897	61	61	0.0103146	0.234746
COMPLETE.ARO.PWY..superpathway.of.aromatic.amino.acid.biosynthesis	Age	0.0408593	0.0155006	61	61	0.0108812	0.239387
The MaAsLin 2 multivariate model was adjusted for age, salivary flow, caries extent, and periodontitis severity. P-values are two-sided, with multiple comparisons corrected using the Benjamini-Hochberg false discovery rate (FDR).

## Sheet: Supplementary Data 11
Supplementary Data 11. Significant associations between metagenomic pathways (MetaCyc) and fasting plasma glucose (FPG) levels
Feature	Metadata	Coefficient	Standard error	N	N not 0	p-value	FDR p-value
PWY.6124..inosine.5..phosphate.biosynthesis.II	Age	0.0615382	0.0138756	61	61	4.45467e-05	0.0147004
RHAMCAT.PWY..L.rhamnose.degradation.I	Caries	0.728981	0.164007	61	61	4.30771e-05	0.0147004
PWY.841..superpathway.of.purine.nucleotides.de.novo.biosynthesis.I	Age	0.0350612	0.00901132	61	61	0.000272017	0.0598437
PWY.7328..superpathway.of.UDP.glucose.derived.O.antigen.building.blocks.biosynthesis	Caries	0.158362	0.0426688	61	61	0.000482144	0.0795538
ANAGLYCOLYSIS.PWY..glycolysis.III..from.glucose.	Caries	0.0706984	0.020003	61	61	0.000837169	0.110506
PWY.7229..superpathway.of.adenosine.nucleotides.de.novo.biosynthesis.I	Age	0.0451637	0.0146351	61	61	0.0031738	0.136225
PWY.6123..inosine.5..phosphate.biosynthesis.I	Age	0.0408321	0.0131484	61	61	0.00300147	0.136225
PWY.841..superpathway.of.purine.nucleotides.de.novo.biosynthesis.I	Caries	0.0261844	0.00857744	61	61	0.00348987	0.136225
PWY.7111..pyruvate.fermentation.to.isobutanol..engineered.	Caries	0.115397	0.0368924	61	61	0.00281362	0.136225
DAPLYSINESYN.PWY..L.lysine.biosynthesis.I	Age	0.0695114	0.022079	61	61	0.002653	0.136225
PWY.2942..L.lysine.biosynthesis.III	Periodontitis	0.121764	0.0389459	61	61	0.00282542	0.136225
MET.SAM.PWY..superpathway.of.S.adenosyl.L.methionine.biosynthesis	FPG	-0.309819	0.09284	61	61	0.00152273	0.136225
PWY.7345..superpathway.of.anaerobic.sucrose.degradation	Caries	0.208258	0.0667756	61	61	0.00288892	0.136225
PWY3O.4107..NAD.salvage.pathway.V..PNC.V.cycle.	Caries	0.347836	0.112202	61	61	0.00304829	0.136225
GLYCOLYSIS.E.D..superpathway.of.glycolysis.and.the.Entner.Doudoroff.pathway	Periodontitis	-0.167696	0.0549679	61	61	0.00350882	0.136225
PWY.5384..sucrose.degradation.IV..sucrose.phosphorylase.	Caries	0.396816	0.12313	61	61	0.00213605	0.136225
PWY.6731..starch.degradation.III	Caries	1.17818	0.362399	61	52	0.00196559	0.136225
COMPLETE.ARO.PWY..superpathway.of.aromatic.amino.acid.biosynthesis	Age	0.0451553	0.0149532	61	61	0.00383134	0.140483
PWY.7858...5Z..dodecenoate.biosynthesis.II	Periodontitis	-0.308149	0.103157	61	61	0.00419965	0.145883
GLYCOCAT.PWY..glycogen.degradation.I	Caries	0.593651	0.201851	61	61	0.00477806	0.157676
PWY.6126..superpathway.of.adenosine.nucleotides.de.novo.biosynthesis.II	Age	0.0427506	0.0149168	61	61	0.00587974	0.165534
PWY.6151..S.adenosyl.L.methionine.salvage.I	Caries	0.090611	0.0317609	61	61	0.00609329	0.165534
PWY.7234..inosine.5..phosphate.biosynthesis.III	Age	0.0555899	0.0196567	61	61	0.00652105	0.165534
DAPLYSINESYN.PWY..L.lysine.biosynthesis.I	Periodontitis	-0.0596406	0.020627	61	61	0.00548257	0.165534
PYRIDOXSYN.PWY..pyridoxal.5..phosphate.biosynthesis.I	Periodontitis	-0.259952	0.0916752	61	61	0.00638858	0.165534
PWY.6731..starch.degradation.III	FPG	1.08069	0.380287	61	52	0.00628135	0.165534
P4.PWY..superpathway.of.L.lysine..L.threonine.and.L.methionine.biosynthesis.I	FPG	-0.222473	0.0795767	61	61	0.00711868	0.167797
PWY0.781..aspartate.superpathway	FPG	-0.207096	0.0740124	61	61	0.00707223	0.167797
THRESYN.PWY..superpathway.of.L.threonine.biosynthesis	Caries	0.0532121	0.0191904	61	61	0.00757093	0.172304
PWY.6628..superpathway.of.L.phenylalanine.biosynthesis	Age	0.0540385	0.0196116	61	61	0.00793337	0.174534
SER.GLYSYN.PWY..superpathway.of.L.serine.and.glycine.biosynthesis.I	Caries	0.0849851	0.0311478	61	61	0.00852667	0.181536
PWY.6122..5.aminoimidazole.ribonucleotide.biosynthesis.II	Caries	0.054548	0.020704	61	61	0.0109185	0.182585
PWY.6277..superpathway.of.5.aminoimidazole.ribonucleotide.biosynthesis	Caries	0.054548	0.020704	61	61	0.0109185	0.182585
PWY.5686..UMP.biosynthesis.I	Caries	0.0331062	0.0127466	61	61	0.012033	0.182585
PWY.3841..folate.transformations.II..plants.	Age	0.0294219	0.0114318	61	61	0.012787	0.182585
VALSYN.PWY..L.valine.biosynthesis	Caries	0.047756	0.0182033	61	61	0.0112415	0.182585
TRPSYN.PWY..L.tryptophan.biosynthesis	Caries	0.0949035	0.036533	61	61	0.0120177	0.182585
PWY.7234..inosine.5..phosphate.biosynthesis.III	FPG	-0.0513918	0.0196338	61	61	0.0114171	0.182585
UDPNAGSYN.PWY..UDP.N.acetyl.D.glucosamine.biosynthesis.I	Age	0.0563999	0.0218575	61	61	0.01257	0.182585
UDPNAGSYN.PWY..UDP.N.acetyl.D.glucosamine.biosynthesis.I	Periodontitis	-0.0526728	0.0204201	61	61	0.0125985	0.182585
NONOXIPENT.PWY..pentose.phosphate.pathway..non.oxidative.branch..I	FPG	-0.060179	0.0234415	61	61	0.0130022	0.182585
NONOXIPENT.PWY..pentose.phosphate.pathway..non.oxidative.branch..I	Periodontitis	-0.0563621	0.0219254	61	61	0.0128881	0.182585
PWY.5918..superpathway.of.heme.b.biosynthesis.from.glutamate	Age	0.117993	0.0458098	61	61	0.0127204	0.182585
X1CMET2.PWY..folate.transformations.III..E..coli.	salivaFlow	0.184085	0.0716696	61	61	0.012958	0.182585
PWY.7383..anaerobic.energy.metabolism..invertebrates..cytosol.	FPG	-0.111658	0.042018	61	61	0.0102883	0.182585
P185.PWY..formaldehyde.assimilation.III..dihydroxyacetone.cycle.	Caries	0.276339	0.107087	61	61	0.0125645	0.182585
PWY.7858...5Z..dodecenoate.biosynthesis.II	FPG	-0.296698	0.11029	61	61	0.00943798	0.182585
PWY.6629..superpathway.of.L.tryptophan.biosynthesis	Age	0.0508898	0.0199274	61	61	0.013458	0.185047
GLYCOLYSIS..glycolysis.I..from.glucose.6.phosphate.	Caries	0.130457	0.0519095	61	61	0.0149247	0.201027
PWY.6629..superpathway.of.L.tryptophan.biosynthesis	Caries	0.0473332	0.0189679	61	61	0.0156098	0.204681
PWY.7238..sucrose.biosynthesis.II	Caries	0.0616446	0.0248314	61	61	0.0161264	0.204681
GLUCOSE1PMETAB.PWY..glucose.and.glucose.1.phosphate.degradation	Age	0.098606	0.0396873	61	61	0.0160433	0.204681
PWY.7221..guanosine.ribonucleotides.de.novo.biosynthesis	Caries	0.0404234	0.0166326	61	61	0.0183729	0.228795
PWY.6901..superpathway.of.glucose.and.xylose.degradation	Caries	0.205307	0.0853172	61	61	0.0194977	0.235102
PWY.5913..partial.TCA.cycle..obligate.autotrophs.	Caries	-0.150228	0.0624792	61	61	0.0195918	0.235102
The MaAsLin 2 multivariate model was adjusted for age, salivary flow, caries extent, and periodontitis severity. P-values are two-sided, with multiple comparisons corrected using the Benjamini-Hochberg false discovery rate (FDR).

## Sheet: Supplementary Data 12
Supplementary Data 12. Significant associations between metagenomic pathways (MetaCyc) and glycated albumin (GA) levels
Feature	Metadata	Coefficient	Standard error	N	N not 0	p-value	FDR p-value
PWY.6124..inosine.5..phosphate.biosynthesis.II	Age	0.0605609	0.0143035	61	61	8.7934e-05	0.0580364
RHAMCAT.PWY..L.rhamnose.degradation.I	Caries	0.691403	0.173476	61	61	0.000199979	0.0659932
PWY.841..superpathway.of.purine.nucleotides.de.novo.biosynthesis.I	Age	0.0347355	0.0092362	61	61	0.000412397	0.0717897
PWY.7328..superpathway.of.UDP.glucose.derived.O.antigen.building.blocks.biosynthesis	Caries	0.164358	0.0439001	61	61	0.000435089	0.0717897
ANAGLYCOLYSIS.PWY..glycolysis.III..from.glucose.	Caries	0.0747926	0.0206019	61	61	0.000621742	0.0820699
PWY.6123..inosine.5..phosphate.biosynthesis.I	Age	0.0452361	0.0131805	61	61	0.00114439	0.125883
DAPLYSINESYN.PWY..L.lysine.biosynthesis.I	Age	0.0734252	0.0223154	61	61	0.00175021	0.144392
PWY.2942..L.lysine.biosynthesis.III	Periodontitis	0.131654	0.0399871	61	61	0.00173947	0.144392
GLYCOLYSIS.E.D..superpathway.of.glycolysis.and.the.Entner.Doudoroff.pathway	Periodontitis	-0.177291	0.0553824	61	61	0.00227478	0.166818
PWY.841..superpathway.of.purine.nucleotides.de.novo.biosynthesis.I	Caries	0.0280359	0.00889264	61	61	0.00261937	0.170982
PWY.7858...5Z..dodecenoate.biosynthesis.II	Periodontitis	-0.334122	0.10697	61	61	0.00284969	0.170982
PYRIDOXSYN.PWY..pyridoxal.5..phosphate.biosynthesis.I	Periodontitis	-0.281154	0.091933	61	61	0.00343525	0.188939
PWY.7229..superpathway.of.adenosine.nucleotides.de.novo.biosynthesis.I	Age	0.044912	0.0149388	61	61	0.00397873	0.199976
PWY.6126..superpathway.of.adenosine.nucleotides.de.novo.biosynthesis.II	Age	0.0446985	0.0151245	61	61	0.00459085	0.199976
THRESYN.PWY..superpathway.of.L.threonine.biosynthesis	Caries	0.0570472	0.0197171	61	61	0.00545388	0.199976
PWY.7111..pyruvate.fermentation.to.isobutanol..engineered.	Caries	0.112071	0.0384467	61	61	0.00513677	0.199976
PWY.7234..inosine.5..phosphate.biosynthesis.III	Age	0.0580929	0.0200126	61	61	0.00531231	0.199976
PWY.5384..sucrose.degradation.IV..sucrose.phosphorylase.	Caries	0.376668	0.128057	61	61	0.00477314	0.199976
DAPLYSINESYN.PWY..L.lysine.biosynthesis.I	Periodontitis	-0.0582654	0.0204444	61	61	0.00614289	0.213385
SER.GLYSYN.PWY..superpathway.of.L.serine.and.glycine.biosynthesis.I	Caries	0.0898792	0.0319623	61	61	0.00681083	0.224757
PWY.6122..5.aminoimidazole.ribonucleotide.biosynthesis.II	Caries	0.0574891	0.0212705	61	61	0.00912865	0.232056
PWY.6277..superpathway.of.5.aminoimidazole.ribonucleotide.biosynthesis	Caries	0.0574891	0.0212705	61	61	0.00912865	0.232056
PWY.3841..folate.transformations.II..plants.	Age	0.0318846	0.0115724	61	61	0.00793771	0.232056
UDPNAGSYN.PWY..UDP.N.acetyl.D.glucosamine.biosynthesis.I	Age	0.0610932	0.0221325	61	61	0.00782969	0.232056
PWY3O.4107..NAD.salvage.pathway.V..PNC.V.cycle.	Caries	0.317907	0.117114	61	61	0.00884862	0.232056
PWY.6731..starch.degradation.III	Caries	1.03559	0.383235	61	52	0.00914159	0.232056
PWY.6151..S.adenosyl.L.methionine.salvage.I	Caries	0.0881429	0.0328019	61	61	0.00951397	0.232564
NONOXIPENT.PWY..pentose.phosphate.pathway..non.oxidative.branch..I	Periodontitis	-0.0591307	0.0223089	61	61	0.0104746	0.238388
PWY.7345..superpathway.of.anaerobic.sucrose.degradation	Caries	0.184763	0.0693707	61	61	0.0101269	0.238388
The MaAsLin 2 multivariate model was adjusted for age, salivary flow, caries extent, and periodontitis severity. P-values are two-sided, with multiple comparisons corrected using the Benjamini-Hochberg false discovery rate (FDR).

## Sheet: Supplementary Data 13
Supplementary Data 13. Significant associations between metagenomic pathways (MetaCyc) and GlcFruMig scores
Feature	Metadata	Coefficient	Standard error	N	N not 0	p-value	FDR p-value
RHAMCAT.PWY..L.rhamnose.degradation.I	Caries	0.70168	0.163422	61	61	7.19537e-05	0.0474895
PWY.6124..inosine.5..phosphate.biosynthesis.II	Age	0.0607948	0.0151182	61	61	0.000177948	0.0587227
PWY.7328..superpathway.of.UDP.glucose.derived.O.antigen.building.blocks.biosynthesis	Caries	0.156166	0.0430753	61	61	0.000631452	0.10419
MET.SAM.PWY..superpathway.of.S.adenosyl.L.methionine.biosynthesis	GlcFruMig	-0.367055	0.100902	61	61	0.000607647	0.10419
ANAGLYCOLYSIS.PWY..glycolysis.III..from.glucose.	Caries	0.0686528	0.0199506	61	61	0.00111329	0.11871
PWY.5189..tetrapyrrole.biosynthesis.II..from.glycine.	Age	0.167634	0.0492971	61	61	0.00125904	0.11871
PWY0.1479..tRNA.processing	GlcFruMig	-0.681524	0.195715	61	61	0.000982374	0.11871
PWY.841..superpathway.of.purine.nucleotides.de.novo.biosynthesis.I	Age	0.0319327	0.0098123	61	61	0.00194653	0.120314
PWY.5188..tetrapyrrole.biosynthesis.I..from.glutamate.	Age	0.0861187	0.0272062	61	61	0.0025247	0.120314
DAPLYSINESYN.PWY..L.lysine.biosynthesis.I	Age	0.0742596	0.0235503	61	61	0.00261541	0.120314
PWY.5918..superpathway.of.heme.b.biosynthesis.from.glutamate	Age	0.151142	0.0476467	61	61	0.0024759	0.120314
PWY.5189..tetrapyrrole.biosynthesis.II..from.glycine.	GlcFruMig	-0.15993	0.0508825	61	61	0.00269305	0.120314
P4.PWY..superpathway.of.L.lysine..L.threonine.and.L.methionine.biosynthesis.I	GlcFruMig	-0.283625	0.0857392	61	61	0.0016608	0.120314
PWY0.781..aspartate.superpathway	GlcFruMig	-0.258753	0.080054	61	61	0.00207739	0.120314
PWY0.845..superpathway.of.pyridoxal.5..phosphate.biosynthesis.and.salvage	GlcFruMig	-0.25555	0.0814412	61	61	0.0027344	0.120314
PWY.6151..S.adenosyl.L.methionine.salvage.I	GlcFruMig	0.102615	0.0342998	61	61	0.00414657	0.124589
PWY.7111..pyruvate.fermentation.to.isobutanol..engineered.	Caries	0.112264	0.0370883	61	61	0.00375438	0.124589
PWY.2942..L.lysine.biosynthesis.III	Periodontitis	0.119135	0.0398632	61	61	0.00418311	0.124589
SULFATE.CYS.PWY..superpathway.of.sulfate.assimilation.and.cysteine.biosynthesis	GlcFruMig	-0.515803	0.174251	61	61	0.0045305	0.124589
PWY.7345..superpathway.of.anaerobic.sucrose.degradation	Caries	0.197188	0.0664146	61	61	0.0044189	0.124589
PWY3O.4107..NAD.salvage.pathway.V..PNC.V.cycle.	Caries	0.333512	0.112635	61	61	0.00451935	0.124589
PWY.5345..superpathway.of.L.methionine.biosynthesis..by.sulfhydrylation.	GlcFruMig	-0.474996	0.154688	61	61	0.00331582	0.124589
PWY.5384..sucrose.degradation.IV..sucrose.phosphorylase.	Caries	0.373829	0.120519	61	61	0.00303308	0.124589
PWY.6731..starch.degradation.III	Caries	1.12728	0.369476	61	52	0.00350663	0.124589
PWY.841..superpathway.of.purine.nucleotides.de.novo.biosynthesis.I	Caries	0.0257384	0.00879257	61	61	0.00496421	0.131055
PYRIDOXSYN.PWY..pyridoxal.5..phosphate.biosynthesis.I	GlcFruMig	-0.293565	0.101286	61	61	0.00537767	0.13651
PWY.6386..UDP.N.acetylmuramoyl.pentapeptide.biosynthesis.II..lysine.containing.	GlcFruMig	0.03665	0.0131225	61	61	0.0071727	0.147937
PWY.7234..inosine.5..phosphate.biosynthesis.III	Age	0.0606022	0.0213243	61	61	0.00627894	0.147937
GLYCOLYSIS.E.D..superpathway.of.glycolysis.and.the.Entner.Doudoroff.pathway	Periodontitis	-0.154427	0.0550586	61	61	0.00694621	0.147937
PWY.7858...5Z..dodecenoate.biosynthesis.II	Periodontitis	-0.295368	0.10552	61	61	0.00705253	0.147937
GLYCOCAT.PWY..glycogen.degradation.I	GlcFruMig	0.640964	0.225866	61	61	0.00634986	0.147937
GLYCOCAT.PWY..glycogen.degradation.I	Caries	0.549761	0.196087	61	61	0.00696724	0.147937
DAPLYSINESYN.PWY..L.lysine.biosynthesis.I	Periodontitis	-0.057823	0.020934	61	61	0.00779175	0.153582
PWY.6630..superpathway.of.L.tyrosine.biosynthesis	Age	0.066021	0.0239514	61	61	0.00791178	0.153582
PWY.6151..S.adenosyl.L.methionine.salvage.I	Caries	0.0811702	0.0297777	61	61	0.00858518	0.161892
PWY.7229..superpathway.of.adenosine.nucleotides.de.novo.biosynthesis.I	Age	0.0423617	0.0157619	61	61	0.00950196	0.174203
PWY.6122..5.aminoimidazole.ribonucleotide.biosynthesis.II	Caries	0.0496863	0.0200667	61	61	0.0163905	0.184497
PWY.6277..superpathway.of.5.aminoimidazole.ribonucleotide.biosynthesis	Caries	0.0496863	0.0200667	61	61	0.0163905	0.184497
PWY.7221..guanosine.ribonucleotides.de.novo.biosynthesis	GlcFruMig	0.0464498	0.0182761	61	61	0.0138847	0.184497
PWY.5686..UMP.biosynthesis.I	GlcFruMig	0.0344993	0.0140684	61	61	0.0173982	0.184497
PWY.5686..UMP.biosynthesis.I	Caries	0.0299188	0.0122136	61	61	0.0175123	0.184497
PWY.6126..superpathway.of.adenosine.nucleotides.de.novo.biosynthesis.II	Age	0.0390963	0.0160342	61	61	0.0180139	0.184497
VALSYN.PWY..L.valine.biosynthesis	Caries	0.045902	0.0181655	61	61	0.0144138	0.184497
TRPSYN.PWY..L.tryptophan.biosynthesis	Caries	0.0929409	0.0367687	61	61	0.0143832	0.184497
PWY.6151..S.adenosyl.L.methionine.salvage.I	Periodontitis	-0.0721529	0.0295394	61	61	0.0178223	0.184497
COMPLETE.ARO.PWY..superpathway.of.aromatic.amino.acid.biosynthesis	Age	0.0422086	0.0161241	61	61	0.0114105	0.184497
THRESYN.PWY..superpathway.of.L.threonine.biosynthesis	Caries	0.0489345	0.0191079	61	61	0.0132125	0.184497
PWY.6629..superpathway.of.L.tryptophan.biosynthesis	Caries	0.0466856	0.0190584	61	61	0.0175136	0.184497
NONMEVIPP.PWY..methylerythritol.phosphate.pathway.I	GlcFruMig	0.06315	0.025936	61	61	0.0181702	0.184497
UDPNAGSYN.PWY..UDP.N.acetyl.D.glucosamine.biosynthesis.I	Age	0.0570978	0.0233552	61	61	0.0177266	0.184497
UDPNAGSYN.PWY..UDP.N.acetyl.D.glucosamine.biosynthesis.I	Periodontitis	-0.0525251	0.0207605	61	61	0.0142983	0.184497
PWY.7208..superpathway.of.pyrimidine.nucleobases.salvage	Periodontitis	-0.0608347	0.0239763	61	61	0.0140368	0.184497
NONOXIPENT.PWY..pentose.phosphate.pathway..non.oxidative.branch..I	Periodontitis	-0.060542	0.0231957	61	61	0.0116403	0.184497
PWY.6628..superpathway.of.L.phenylalanine.biosynthesis	Age	0.0543738	0.0211918	61	61	0.0130492	0.184497
PWY.6630..superpathway.of.L.tyrosine.biosynthesis	GlcFruMig	-0.0629008	0.0247217	61	61	0.0137857	0.184497
GLUCOSE1PMETAB.PWY..glucose.and.glucose.1.phosphate.degradation	Age	0.107428	0.0426231	61	61	0.0146524	0.184497
SER.GLYSYN.PWY..superpathway.of.L.serine.and.glycine.biosynthesis.I	Caries	0.0829514	0.0313282	61	61	0.0105495	0.184497
PWY.6147..6.hydroxymethyl.dihydropterin.diphosphate.biosynthesis.I	Age	0.0984894	0.0402026	61	61	0.0175038	0.184497
GLYCOLYSIS..glycolysis.I..from.glucose.6.phosphate.	Caries	0.130149	0.0525531	61	61	0.0163719	0.184497
PWY.7345..superpathway.of.anaerobic.sucrose.degradation	GlcFruMig	0.187554	0.0765007	61	61	0.0174237	0.184497
PWY.5913..partial.TCA.cycle..obligate.autotrophs.	GlcFruMig	-0.180299	0.0692186	61	61	0.011801	0.184497
P185.PWY..formaldehyde.assimilation.III..dihydroxyacetone.cycle.	Caries	0.280593	0.109287	61	61	0.0129926	0.184497
PWY.7858...5Z..dodecenoate.biosynthesis.II	GlcFruMig	-0.311266	0.122526	61	61	0.0139253	0.184497
PWY.6731..starch.degradation.III	GlcFruMig	1.0746	0.425586	61	52	0.0144838	0.184497
RHAMCAT.PWY..L.rhamnose.degradation.I	GlcFruMig	0.47254	0.18824	61	61	0.0150335	0.184497
X1CMET2.PWY..folate.transformations.III..E..coli.	salivaFlow	0.166208	0.068942	61	61	0.0192845	0.189653
PWY0.1296..purine.ribonucleosides.degradation	GlcFruMig	0.125292	0.0522138	61	61	0.0198273	0.189653
PWY0.1061..superpathway.of.L.alanine.biosynthesis	GlcFruMig	-0.222289	0.092529	61	61	0.0196924	0.189653
PWY.5384..sucrose.degradation.IV..sucrose.phosphorylase.	Periodontitis	-0.287148	0.119554	61	61	0.0197193	0.189653
PWY.5188..tetrapyrrole.biosynthesis.I..from.glutamate.	GlcFruMig	-0.0665336	0.0280811	61	61	0.0213573	0.201368
PWY.6936..seleno.amino.acid.biosynthesis..plants.	Periodontitis	-0.0460076	0.0196608	61	61	0.0229366	0.210252
RHAMCAT.PWY..L.rhamnose.degradation.I	Periodontitis	-0.380117	0.162114	61	61	0.0226771	0.210252
PWY.7111..pyruvate.fermentation.to.isobutanol..engineered.	Periodontitis	-0.0857584	0.0367915	61	61	0.0234508	0.212021
PWY.6629..superpathway.of.L.tryptophan.biosynthesis	Age	0.0484824	0.0212687	61	61	0.0265385	0.21624
PWY.7238..sucrose.biosynthesis.II	Caries	0.0563961	0.0243444	61	61	0.0242774	0.21624
PWY0.1319..CDP.diacylglycerol.biosynthesis.II	Periodontitis	-0.161953	0.0707973	61	61	0.0260324	0.21624
X1CMET2.PWY..folate.transformations.III..E..coli.	GlcFruMig	-0.191621	0.0835079	61	61	0.0255947	0.21624
PYRIDOXSYN.PWY..pyridoxal.5..phosphate.biosynthesis.I	Periodontitis	-0.201246	0.0872281	61	61	0.0248385	0.21624
PWY.7282..4.amino.2.methyl.5.diphosphomethylpyrimidine.biosynthesis.II	GlcFruMig	-0.145482	0.0633154	61	61	0.0254055	0.21624
PWY.6901..superpathway.of.glucose.and.xylose.degradation	Caries	0.192425	0.0842746	61	61	0.0262991	0.21624
PWY.5384..sucrose.degradation.IV..sucrose.phosphorylase.	GlcFruMig	0.319626	0.138822	61	61	0.0251205	0.21624
PWY.7221..guanosine.ribonucleotides.de.novo.biosynthesis	Caries	0.0360347	0.0158666	61	61	0.0270763	0.216557
BRANCHED.CHAIN.AA.SYN.PWY..superpathway.of.branched.chain.amino.acid.biosynthesis	Caries	0.035537	0.015768	61	61	0.0282181	0.216557
PWY.7208..superpathway.of.pyrimidine.nucleobases.salvage	GlcFruMig	0.062747	0.0278402	61	61	0.0282128	0.216557
PWY.5913..partial.TCA.cycle..obligate.autotrophs.	Caries	-0.135759	0.0600927	61	61	0.0278579	0.216557
PWY0.1477..ethanolamine.utilization	GlcFruMig	-0.279025	0.123519	61	61	0.0278707	0.216557
PWY.5723..Rubisco.shunt	Caries	0.300816	0.133868	61	61	0.0286659	0.217466
PYRIDOXSYN.PWY..pyridoxal.5..phosphate.biosynthesis.I	Age	0.219498	0.0981297	61	61	0.0293718	0.220289
PWY.7234..inosine.5..phosphate.biosynthesis.III	GlcFruMig	-0.0491123	0.0220101	61	61	0.0297532	0.220642
PWY.1042..glycolysis.IV	GlcFruMig	0.121425	0.0545441	61	61	0.0301177	0.220863
PWY0.1297..superpathway.of.purine.deoxyribonucleosides.degradation	Caries	0.148942	0.0673047	61	61	0.0310694	0.225339
PWY.6731..starch.degradation.III	Periodontitis	-0.807215	0.366519	61	52	0.0318484	0.228478
PWY.6123..inosine.5..phosphate.biosynthesis.I	Age	0.0306321	0.0139679	61	61	0.0325519	0.231014
PWY.7208..superpathway.of.pyrimidine.nucleobases.salvage	Caries	0.0528118	0.0241697	61	61	0.0331636	0.232851
The MaAsLin 2 multivariate model was adjusted for age, salivary flow, caries extent, and periodontitis severity. P-values are two-sided, with multiple comparisons corrected using the Benjamini-Hochberg false discovery rate (FDR).

## Sheet: Supplementary Data 14
Supplementary Data 14. Significant associations between metagenomic pathways (MetaCyc) and GlcMig scores
Feature	Metadata	Coefficient	Standard error	N	N not 0	p-value	FDR p-value
RHAMCAT.PWY..L.rhamnose.degradation.I	Caries	0.694459	0.163644	61	61	8.51155e-05	0.0561762
PWY.6124..inosine.5..phosphate.biosynthesis.II	Age	0.0607621	0.0150958	61	61	0.000175737	0.0579934
PWY.7328..superpathway.of.UDP.glucose.derived.O.antigen.building.blocks.biosynthesis	Caries	0.155801	0.0431645	61	61	0.000663593	0.126755
MET.SAM.PWY..superpathway.of.S.adenosyl.L.methionine.biosynthesis	GlcMig	-0.361192	0.10172	61	61	0.000795753	0.126755
PWY0.1479..tRNA.processing	GlcMig	-0.685092	0.19632	61	61	0.000960267	0.126755
PWY.6151..S.adenosyl.L.methionine.salvage.I	GlcMig	0.104358	0.0343432	61	61	0.00363179	0.128487
PWY.841..superpathway.of.purine.nucleotides.de.novo.biosynthesis.I	Age	0.0320509	0.00979663	61	61	0.00184982	0.128487
ANAGLYCOLYSIS.PWY..glycolysis.III..from.glucose.	Caries	0.0681659	0.0199788	61	61	0.0012163	0.128487
PWY.7111..pyruvate.fermentation.to.isobutanol..engineered.	Caries	0.111342	0.0371541	61	61	0.00408822	0.128487
PWY.5188..tetrapyrrole.biosynthesis.I..from.glutamate.	Age	0.0851186	0.0272395	61	61	0.00283907	0.128487
DAPLYSINESYN.PWY..L.lysine.biosynthesis.I	Age	0.0740232	0.0235234	61	61	0.00266463	0.128487
PWY.5918..superpathway.of.heme.b.biosynthesis.from.glutamate	Age	0.149701	0.0476597	61	61	0.00270919	0.128487
PWY.5189..tetrapyrrole.biosynthesis.II..from.glycine.	GlcMig	-0.155071	0.0513627	61	61	0.00383819	0.128487
PWY.5189..tetrapyrrole.biosynthesis.II..from.glycine.	Age	0.164693	0.0495191	61	61	0.00157481	0.128487
P4.PWY..superpathway.of.L.lysine..L.threonine.and.L.methionine.biosynthesis.I	GlcMig	-0.283512	0.0861033	61	61	0.00173798	0.128487
SULFATE.CYS.PWY..superpathway.of.sulfate.assimilation.and.cysteine.biosynthesis	GlcMig	-0.524606	0.174477	61	61	0.0039749	0.128487
PWY0.781..aspartate.superpathway	GlcMig	-0.259592	0.0803359	61	61	0.00208284	0.128487
PWY0.845..superpathway.of.pyridoxal.5..phosphate.biosynthesis.and.salvage	GlcMig	-0.254716	0.0818223	61	61	0.00293693	0.128487
PWY.5345..superpathway.of.L.methionine.biosynthesis..by.sulfhydrylation.	GlcMig	-0.489651	0.154488	61	61	0.00249489	0.128487
PWY.5384..sucrose.degradation.IV..sucrose.phosphorylase.	Caries	0.36835	0.120517	61	61	0.00345318	0.128487
PWY.6731..starch.degradation.III	Caries	1.10937	0.369475	61	52	0.0040222	0.128487
PWY.2942..L.lysine.biosynthesis.III	Periodontitis	0.118996	0.0399531	61	61	0.00430474	0.129142
PWY.841..superpathway.of.purine.nucleotides.de.novo.biosynthesis.I	Caries	0.0258192	0.00881021	61	61	0.00491871	0.133657
PWY.7345..superpathway.of.anaerobic.sucrose.degradation	Caries	0.194186	0.0664634	61	61	0.00504193	0.133657
PWY3O.4107..NAD.salvage.pathway.V..PNC.V.cycle.	Caries	0.329307	0.112768	61	61	0.00506277	0.133657
PWY.6386..UDP.N.acetylmuramoyl.pentapeptide.biosynthesis.II..lysine.containing.	GlcMig	0.0367122	0.0131715	61	61	0.00728307	0.155059
PWY.7234..inosine.5..phosphate.biosynthesis.III	Age	0.0596605	0.0213609	61	61	0.00717137	0.155059
PYRIDOXSYN.PWY..pyridoxal.5..phosphate.biosynthesis.I	GlcMig	-0.288434	0.101958	61	61	0.00650502	0.155059
GLYCOLYSIS.E.D..superpathway.of.glycolysis.and.the.Entner.Doudoroff.pathway	Periodontitis	-0.154645	0.0552149	61	61	0.00702159	0.155059
PWY.7858...5Z..dodecenoate.biosynthesis.II	Periodontitis	-0.295505	0.105918	61	61	0.00723005	0.155059
GLYCOCAT.PWY..glycogen.degradation.I	GlcMig	0.641709	0.226728	61	61	0.00648107	0.155059
DAPLYSINESYN.PWY..L.lysine.biosynthesis.I	Periodontitis	-0.0577872	0.0209728	61	61	0.00793531	0.160782
GLYCOCAT.PWY..glycogen.degradation.I	Caries	0.540692	0.19658	61	61	0.00803909	0.160782
PWY.6630..superpathway.of.L.tyrosine.biosynthesis	Age	0.0651925	0.0239794	61	61	0.00875086	0.16987
PWY.7229..superpathway.of.adenosine.nucleotides.de.novo.biosynthesis.I	Age	0.0426091	0.0157363	61	61	0.00900989	0.169901
PWY.6151..S.adenosyl.L.methionine.salvage.I	Caries	0.0795227	0.0297766	61	61	0.00993629	0.182165
PWY.6122..5.aminoimidazole.ribonucleotide.biosynthesis.II	Caries	0.0489871	0.0201071	61	61	0.0181038	0.186041
PWY.6277..superpathway.of.5.aminoimidazole.ribonucleotide.biosynthesis	Caries	0.0489871	0.0201071	61	61	0.0181038	0.186041
PWY.7221..guanosine.ribonucleotides.de.novo.biosynthesis	GlcMig	0.047426	0.0183017	61	61	0.012218	0.186041
PWY.5686..UMP.biosynthesis.I	GlcMig	0.0347952	0.0141095	61	61	0.016806	0.186041
PWY.6126..superpathway.of.adenosine.nucleotides.de.novo.biosynthesis.II	Age	0.0392145	0.0160109	61	61	0.0175294	0.186041
VALSYN.PWY..L.valine.biosynthesis	Caries	0.045642	0.018224	61	61	0.0152563	0.186041
TRPSYN.PWY..L.tryptophan.biosynthesis	Caries	0.0921143	0.0368157	61	61	0.0153514	0.186041
PWY.6151..S.adenosyl.L.methionine.salvage.I	Periodontitis	-0.0729734	0.0295202	61	61	0.0165595	0.186041
COMPLETE.ARO.PWY..superpathway.of.aromatic.amino.acid.biosynthesis	Age	0.0418614	0.016105	61	61	0.0119699	0.186041
THRESYN.PWY..superpathway.of.L.threonine.biosynthesis	Caries	0.0485285	0.0191552	61	61	0.0141754	0.186041
PWY.6629..superpathway.of.L.tryptophan.biosynthesis	Caries	0.0464116	0.0190916	61	61	0.0183448	0.186041
UDPNAGSYN.PWY..UDP.N.acetyl.D.glucosamine.biosynthesis.I	Age	0.0569979	0.0233226	61	61	0.0177652	0.186041
UDPNAGSYN.PWY..UDP.N.acetyl.D.glucosamine.biosynthesis.I	Periodontitis	-0.0525412	0.0207937	61	61	0.0144175	0.186041
PWY.7208..superpathway.of.pyrimidine.nucleobases.salvage	Periodontitis	-0.0614272	0.0239711	61	61	0.0131585	0.186041
NONOXIPENT.PWY..pentose.phosphate.pathway..non.oxidative.branch..I	Periodontitis	-0.0609368	0.0232764	61	61	0.0114038	0.186041
PWY.6628..superpathway.of.L.phenylalanine.biosynthesis	Age	0.0534712	0.0211947	61	61	0.0145622	0.186041
PWY.6630..superpathway.of.L.tyrosine.biosynthesis	GlcMig	-0.0617077	0.0248722	61	61	0.0161884	0.186041
GLUCOSE1PMETAB.PWY..glucose.and.glucose.1.phosphate.degradation	Age	0.106761	0.042591	61	61	0.0151729	0.186041
SER.GLYSYN.PWY..superpathway.of.L.serine.and.glycine.biosynthesis.I	Caries	0.0821467	0.0313621	61	61	0.0113644	0.186041
PWY.6147..6.hydroxymethyl.dihydropterin.diphosphate.biosynthesis.I	Age	0.0980425	0.0401599	61	61	0.0178801	0.186041
GLYCOLYSIS..glycolysis.I..from.glucose.6.phosphate.	Caries	0.129389	0.0526469	61	61	0.0171642	0.186041
X1CMET2.PWY..folate.transformations.III..E..coli.	salivaFlow	0.16727	0.0689678	61	61	0.0186041	0.186041
PWY0.1296..purine.ribonucleosides.degradation	GlcMig	0.127097	0.0523353	61	61	0.0184577	0.186041
PWY.7345..superpathway.of.anaerobic.sucrose.degradation	GlcMig	0.190663	0.0766564	61	61	0.0159359	0.186041
PWY.5913..partial.TCA.cycle..obligate.autotrophs.	GlcMig	-0.179594	0.0695222	61	61	0.0124757	0.186041
PWY.5384..sucrose.degradation.IV..sucrose.phosphorylase.	Periodontitis	-0.290451	0.119479	61	61	0.0183456	0.186041
P185.PWY..formaldehyde.assimilation.III..dihydroxyacetone.cycle.	Caries	0.279604	0.109507	61	61	0.0134745	0.186041
PWY.7858...5Z..dodecenoate.biosynthesis.II	GlcMig	-0.306439	0.123222	61	61	0.0159501	0.186041
PWY.6731..starch.degradation.III	GlcMig	1.09832	0.426139	61	52	0.012666	0.186041
RHAMCAT.PWY..L.rhamnose.degradation.I	GlcMig	0.477532	0.188741	61	61	0.0142967	0.186041
NONMEVIPP.PWY..methylerythritol.phosphate.pathway.I	GlcMig	0.062892	0.0260472	61	61	0.0191091	0.188238
PWY.5686..UMP.biosynthesis.I	Caries	0.0293999	0.0122333	61	61	0.0196489	0.19071
PWY.6936..seleno.amino.acid.biosynthesis..plants.	Periodontitis	-0.0464032	0.0196689	61	61	0.0218919	0.203503
PWY.5384..sucrose.degradation.IV..sucrose.phosphorylase.	GlcMig	0.327932	0.138999	61	61	0.0218911	0.203503
RHAMCAT.PWY..L.rhamnose.degradation.I	Periodontitis	-0.383109	0.162236	61	61	0.0217738	0.203503
PWY.7111..pyruvate.fermentation.to.isobutanol..engineered.	Periodontitis	-0.086199	0.0368342	61	61	0.02293	0.207751
PWY0.1061..superpathway.of.L.alanine.biosynthesis	GlcMig	-0.217744	0.0930801	61	61	0.0229786	0.207751
PWY.7208..superpathway.of.pyrimidine.nucleobases.salvage	GlcMig	0.0641617	0.0278875	61	61	0.0252229	0.216854
PWY.5188..tetrapyrrole.biosynthesis.I..from.glutamate.	GlcMig	-0.0650007	0.0282537	61	61	0.0252304	0.216854
PWY0.1319..CDP.diacylglycerol.biosynthesis.II	Periodontitis	-0.163423	0.0708233	61	61	0.0248171	0.216854
PYRIDOXSYN.PWY..pyridoxal.5..phosphate.biosynthesis.I	Periodontitis	-0.201525	0.0876397	61	61	0.0252996	0.216854
PWY.7238..sucrose.biosynthesis.II	Caries	0.0554588	0.0243405	61	61	0.026606	0.217418
X1CMET2.PWY..folate.transformations.III..E..coli.	GlcMig	-0.190955	0.0838537	61	61	0.0266831	0.217418
PWY.7282..4.amino.2.methyl.5.diphosphomethylpyrimidine.biosynthesis.II	GlcMig	-0.145644	0.0635499	61	61	0.0257694	0.217418
PWY0.1477..ethanolamine.utilization	GlcMig	-0.282401	0.123849	61	61	0.0264952	0.217418
BRANCHED.CHAIN.AA.SYN.PWY..superpathway.of.branched.chain.amino.acid.biosynthesis	Caries	0.0355402	0.0158024	61	61	0.0285348	0.224202
PWY.6629..superpathway.of.L.tryptophan.biosynthesis	Age	0.0479366	0.0212292	61	61	0.0279311	0.224202
PWY.6901..superpathway.of.glucose.and.xylose.degradation	Caries	0.190336	0.084558	61	61	0.0284056	0.224202
PWY.7221..guanosine.ribonucleotides.de.novo.biosynthesis	Caries	0.0352664	0.0158681	61	61	0.0303824	0.230487
PWY.5723..Rubisco.shunt	Caries	0.298145	0.134062	61	61	0.0302775	0.230487
PWY.6731..starch.degradation.III	Periodontitis	-0.817232	0.366295	61	52	0.0297726	0.230487
PWY.5913..partial.TCA.cycle..obligate.autotrophs.	Caries	-0.133318	0.0602778	61	61	0.0311589	0.233692
PWY.6123..inosine.5..phosphate.biosynthesis.I	Age	0.0306788	0.0139481	61	61	0.0320636	0.235401
PANTOSYN.PWY..superpathway.of.coenzyme.A.biosynthesis.I..bacteria.	GlcMig	0.0713783	0.0325292	61	61	0.0324568	0.235401
PYRIDOXSYN.PWY..pyridoxal.5..phosphate.biosynthesis.I	Age	0.215832	0.0982983	61	61	0.0323512	0.235401
PWY0.1297..superpathway.of.purine.deoxyribonucleosides.degradation	Caries	0.147051	0.0674607	61	61	0.0335705	0.240832
PWY.1042..glycolysis.IV	GlcMig	0.119044	0.0548458	61	61	0.0343013	0.243429
The MaAsLin 2 multivariate model was adjusted for age, salivary flow, caries extent, and periodontitis severity. P-values are two-sided, with multiple comparisons corrected using the Benjamini-Hochberg false discovery rate (FDR).

## Sheet: Supplementary Data 15
Supplementary Data 15. Significant associations between metagenomic pathways (MetaCyc) and FruMig scores
Feature	Metadata	Coefficient	Standard error	N	N not 0	p-value	FDR p-value
PWY.6124..inosine.5..phosphate.biosynthesis.II	Age	0.0594781	0.0142304	61	61	0.000105442	0.0160074
MET.SAM.PWY..superpathway.of.S.adenosyl.L.methionine.biosynthesis	FruMig	-0.387875	0.0929064	61	61	0.000107125	0.0160074
PWY0.781..aspartate.superpathway	FruMig	-0.299334	0.0723449	61	61	0.000121268	0.0160074
PWY0.845..superpathway.of.pyridoxal.5..phosphate.biosynthesis.and.salvage	FruMig	-0.310819	0.0726707	61	61	7.60848e-05	0.0160074
RHAMCAT.PWY..L.rhamnose.degradation.I	Caries	0.700934	0.166715	61	61	9.70917e-05	0.0160074
PWY0.1061..superpathway.of.L.alanine.biosynthesis	FruMig	-0.326376	0.0810967	61	61	0.000176073	0.019368
PWY0.1479..tRNA.processing	FruMig	-0.711909	0.181265	61	61	0.000241596	0.0227791
P4.PWY..superpathway.of.L.lysine..L.threonine.and.L.methionine.biosynthesis.I	FruMig	-0.302857	0.0791467	61	61	0.000334421	0.0275897
PWY.7282..4.amino.2.methyl.5.diphosphomethylpyrimidine.biosynthesis.II	FruMig	-0.205286	0.0564605	61	61	0.000611082	0.0448127
PWY.841..superpathway.of.purine.nucleotides.de.novo.biosynthesis.I	Age	0.033209	0.00922554	61	61	0.000684099	0.0451505
PWY.7328..superpathway.of.UDP.glucose.derived.O.antigen.building.blocks.biosynthesis	Caries	0.153179	0.0431108	61	61	0.000790152	0.0474091
PYRIDOXSYN.PWY..pyridoxal.5..phosphate.biosynthesis.I	FruMig	-0.328134	0.0931917	61	61	0.000872169	0.0479693
PWY.6386..UDP.N.acetylmuramoyl.pentapeptide.biosynthesis.II..lysine.containing.	FruMig	0.0414557	0.0120707	61	61	0.00113628	0.0499964
X1CMET2.PWY..folate.transformations.III..E..coli.	FruMig	-0.258659	0.0752339	61	61	0.00112373	0.0499964
SULFATE.CYS.PWY..superpathway.of.sulfate.assimilation.and.cysteine.biosynthesis	FruMig	-0.556343	0.161403	61	61	0.00109389	0.0499964
ANAGLYCOLYSIS.PWY..glycolysis.III..from.glucose.	Caries	0.063717	0.0189718	61	61	0.00142838	0.0554548
PWY.7858...5Z..dodecenoate.biosynthesis.II	FruMig	-0.377427	0.111829	61	61	0.00135926	0.0554548
PWY.6151..S.adenosyl.L.methionine.salvage.I	FruMig	0.104619	0.0321256	61	61	0.00193399	0.070913
PWY.5913..partial.TCA.cycle..obligate.autotrophs.	FruMig	-0.20566	0.0638333	61	61	0.00214173	0.0743968
PWY.2942..L.lysine.biosynthesis.III	FruMig	0.132993	0.0415724	61	61	0.00228908	0.0755396
PWY.5345..superpathway.of.L.methionine.biosynthesis..by.sulfhydrylation.	FruMig	-0.459474	0.146244	61	61	0.00270309	0.0810926
PWY0.1477..ethanolamine.utilization	FruMig	-0.355124	0.112744	61	61	0.00264135	0.0810926
PWY.7229..superpathway.of.adenosine.nucleotides.de.novo.biosynthesis.I	Age	0.0452248	0.0147918	61	61	0.00344324	0.0907817
PWY.5686..UMP.biosynthesis.I	FruMig	0.0390705	0.0130321	61	61	0.00407372	0.0907817
PWY.841..superpathway.of.purine.nucleotides.de.novo.biosynthesis.I	Caries	0.0264568	0.00877722	61	61	0.00389147	0.0907817
PWY.7111..pyruvate.fermentation.to.isobutanol..engineered.	Caries	0.109675	0.0369768	61	61	0.00445612	0.0907817
DAPLYSINESYN.PWY..L.lysine.biosynthesis.I	Age	0.0659858	0.0224569	61	61	0.00481418	0.0907817
DAPLYSINESYN.PWY..L.lysine.biosynthesis.I	Periodontitis	-0.0620305	0.0208441	61	61	0.00433452	0.0907817
PWY.2942..L.lysine.biosynthesis.III	Periodontitis	0.111091	0.0372439	61	61	0.00425188	0.0907817
PWY.5918..superpathway.of.heme.b.biosynthesis.from.glutamate	Age	0.133924	0.0455125	61	61	0.00475775	0.0907817
PWY.5189..tetrapyrrole.biosynthesis.II..from.glycine.	Age	0.142738	0.0472967	61	61	0.00385148	0.0907817
PWY.7345..superpathway.of.anaerobic.sucrose.degradation	Caries	0.203034	0.0689922	61	61	0.00475405	0.0907817
GLYCOLYSIS.E.D..superpathway.of.glycolysis.and.the.Entner.Doudoroff.pathway	Periodontitis	-0.16095	0.0545752	61	61	0.0046715	0.0907817
PWY.5384..sucrose.degradation.IV..sucrose.phosphorylase.	Caries	0.379302	0.123907	61	61	0.00340674	0.0907817
PWY.6731..starch.degradation.III	Caries	1.17859	0.387369	61	52	0.00359216	0.0907817
PWY3O.4107..NAD.salvage.pathway.V..PNC.V.cycle.	Caries	0.32887	0.113303	61	61	0.00531598	0.0974596
PWY.7858...5Z..dodecenoate.biosynthesis.II	Periodontitis	-0.289571	0.100185	61	61	0.00549821	0.0980761
UDPNAGSYN.PWY..UDP.N.acetyl.D.glucosamine.biosynthesis.I	Age	0.0617194	0.0219067	61	61	0.00671281	0.113601
PWY.5189..tetrapyrrole.biosynthesis.II..from.glycine.	FruMig	-0.138202	0.0490021	61	61	0.0066592	0.113601
ANAGLYCOLYSIS.PWY..glycolysis.III..from.glucose.	FruMig	0.0576018	0.0206598	61	61	0.0072662	0.115292
COMPLETE.ARO.PWY..superpathway.of.aromatic.amino.acid.biosynthesis	Age	0.0423829	0.0152209	61	61	0.00733679	0.115292
CALVIN.PWY..Calvin.Benson.Bassham.cycle	FruMig	-0.12094	0.0432312	61	61	0.00708382	0.115292
PWY.6126..superpathway.of.adenosine.nucleotides.de.novo.biosynthesis.II	Age	0.0412188	0.0151214	61	61	0.0085857	0.125924
PWY.6147..6.hydroxymethyl.dihydropterin.diphosphate.biosynthesis.I	Age	0.101671	0.0370673	61	61	0.00820476	0.125924
GLYCOCAT.PWY..glycogen.degradation.I	Caries	0.548011	0.200727	61	61	0.00848834	0.125924
PWY.7383..anaerobic.energy.metabolism..invertebrates..cytosol.	FruMig	-0.118764	0.043914	61	61	0.00908769	0.130389
NONOXIPENT.PWY..pentose.phosphate.pathway..non.oxidative.branch..I	Periodontitis	-0.0607002	0.0227462	61	61	0.00999034	0.137979
PWY.7117..C4.photosynthetic.carbon.assimilation.cycle..PEPCK.type	FruMig	-0.173792	0.0651666	61	61	0.0100348	0.137979
FERMENTATION.PWY..mixed.acid.fermentation	FruMig	-0.343183	0.129387	61	61	0.0104243	0.140409
PWY.6151..S.adenosyl.L.methionine.salvage.I	Caries	0.0779201	0.0295007	61	61	0.0107311	0.14165
PWY.7221..guanosine.ribonucleotides.de.novo.biosynthesis	FruMig	0.0453748	0.0172761	61	61	0.0111549	0.143244
P185.PWY..formaldehyde.assimilation.III..dihydroxyacetone.cycle.	Caries	0.287754	0.109748	61	61	0.0112859	0.143244
PWY.7234..inosine.5..phosphate.biosynthesis.III	Age	0.0529905	0.0203046	61	61	0.0116487	0.145059
PANTOSYN.PWY..superpathway.of.coenzyme.A.biosynthesis.I..bacteria.	FruMig	0.0785922	0.0302681	61	61	0.0120553	0.147343
PWY.6629..superpathway.of.L.tryptophan.biosynthesis	Age	0.0516415	0.0201263	61	61	0.0130467	0.151141
GLUCOSE1PMETAB.PWY..glucose.and.glucose.1.phosphate.degradation	Age	0.102372	0.0399007	61	61	0.0130531	0.151141
SER.GLYSYN.PWY..superpathway.of.L.serine.and.glycine.biosynthesis.I	Caries	0.0803965	0.031269	61	61	0.0128716	0.151141
PWY.7115..C4.photosynthetic.carbon.assimilation.cycle..NAD.ME.type	FruMig	-0.198301	0.0776865	61	61	0.013499	0.15361
TRPSYN.PWY..L.tryptophan.biosynthesis	Caries	0.0935122	0.0370324	61	61	0.0144776	0.161953
THRESYN.PWY..superpathway.of.L.threonine.biosynthesis	Caries	0.0482936	0.0191785	61	61	0.0147386	0.162124
PWY.5188..tetrapyrrole.biosynthesis.I..from.glutamate.	Age	0.0665836	0.0266779	61	61	0.0155943	0.168725
VALSYN.PWY..L.valine.biosynthesis	Caries	0.0446038	0.0181045	61	61	0.0169078	0.17713
PWY.6629..superpathway.of.L.tryptophan.biosynthesis	Caries	0.0472945	0.0191483	61	61	0.0166458	0.17713
GLYCOLYSIS..glycolysis.I..from.glucose.6.phosphate.	Caries	0.129472	0.0527384	61	61	0.0172794	0.178194
PWY.6122..5.aminoimidazole.ribonucleotide.biosynthesis.II	Caries	0.0479707	0.019957	61	61	0.0196276	0.178718
PWY.6277..superpathway.of.5.aminoimidazole.ribonucleotide.biosynthesis	Caries	0.0479707	0.019957	61	61	0.0196276	0.178718
PWY.5686..UMP.biosynthesis.I	Caries	0.0282978	0.0119673	61	61	0.0216066	0.178718
PWY.6123..inosine.5..phosphate.biosynthesis.I	Age	0.0310747	0.0131122	61	61	0.021327	0.178718
PWY.6151..S.adenosyl.L.methionine.salvage.I	Periodontitis	-0.0695765	0.0287807	61	61	0.0189708	0.178718
PWY.7111..pyruvate.fermentation.to.isobutanol..engineered.	Periodontitis	-0.0855456	0.0360743	61	61	0.0212513	0.178718
NONMEVIPP.PWY..methylerythritol.phosphate.pathway.I	FruMig	0.0597122	0.0246128	61	61	0.0185709	0.178718
UDPNAGSYN.PWY..UDP.N.acetyl.D.glucosamine.biosynthesis.I	Periodontitis	-0.0493068	0.0203335	61	61	0.0186241	0.178718
PWY.6609..adenine.and.adenosine.salvage.III	FruMig	0.0775429	0.0322286	61	61	0.0195153	0.178718
PWY.6628..superpathway.of.L.phenylalanine.biosynthesis	Age	0.0479227	0.0201729	61	61	0.0210324	0.178718
PYRIDOXSYN.PWY..pyridoxal.5..phosphate.biosynthesis.I	Periodontitis	-0.202082	0.0834887	61	61	0.0188299	0.178718
GLYCOCAT.PWY..glycogen.degradation.I	FruMig	0.516636	0.218587	61	61	0.0216628	0.178718
PWY.5897..superpathway.of.menaquinol.11.biosynthesis	FruMig	0.324603	0.136648	61	61	0.0210392	0.178718
PWY.5898..superpathway.of.menaquinol.12.biosynthesis	FruMig	0.324603	0.136648	61	61	0.0210392	0.178718
PWY.5899..superpathway.of.menaquinol.13.biosynthesis	FruMig	0.324603	0.136648	61	61	0.0210392	0.178718
PWY.7013...S..propane.1.2.diol.degradation	FruMig	-0.523688	0.214083	61	61	0.0176634	0.178718
BRANCHED.CHAIN.AA.SYN.PWY..superpathway.of.branched.chain.amino.acid.biosynthesis	Caries	0.0369759	0.0157761	61	61	0.0227303	0.181525
PWY.7238..sucrose.biosynthesis.II	Caries	0.0583004	0.0248932	61	61	0.0228281	0.181525
PWY.5973..cis.vaccenate.biosynthesis	FruMig	-0.132428	0.0563073	61	61	0.0222876	0.181525
PWY.6122..5.aminoimidazole.ribonucleotide.biosynthesis.II	FruMig	0.0500949	0.0217327	61	61	0.0249625	0.191633
PWY.6277..superpathway.of.5.aminoimidazole.ribonucleotide.biosynthesis	FruMig	0.0500949	0.0217327	61	61	0.0249625	0.191633
PWY.6936..seleno.amino.acid.biosynthesis..plants.	Periodontitis	-0.0446715	0.0193809	61	61	0.0249704	0.191633
OANTIGEN.PWY..O.antigen.building.blocks.biosynthesis..E..coli.	Age	0.0596771	0.0260595	61	61	0.0258792	0.196325
PWY.6901..superpathway.of.glucose.and.xylose.degradation	Caries	0.194672	0.085724	61	61	0.0270885	0.200928
PWY.5723..Rubisco.shunt	Caries	0.306362	0.134912	61	61	0.0270949	0.200928
PWY0.1586..peptidoglycan.maturation..meso.diaminopimelate.containing.	FruMig	-0.166534	0.0738496	61	61	0.028131	0.206294
PWY.6630..superpathway.of.L.tyrosine.biosynthesis	Age	0.0522543	0.0232637	61	61	0.0287292	0.208366
PWY0.1297..superpathway.of.purine.deoxyribonucleosides.degradation	Caries	0.154379	0.0688748	61	61	0.0290521	0.208417
PWY.6527..stachyose.degradation	FruMig	-0.11258	0.050386	61	61	0.0295441	0.209668
PWY.7208..superpathway.of.pyrimidine.nucleobases.salvage	Periodontitis	-0.0540161	0.0242324	61	61	0.029913	0.209735
PYRIDOXSYN.PWY..pyridoxal.5..phosphate.biosynthesis.I	Age	0.200151	0.0899484	61	61	0.0301891	0.209735
PWY.6317..D.galactose.degradation.I..Leloir.pathway.	FruMig	-0.169523	0.07648	61	61	0.0308068	0.211797
PWY.7221..guanosine.ribonucleotides.de.novo.biosynthesis	Caries	0.0348322	0.0158646	61	61	0.0323573	0.215715
COA.PWY.1..superpathway.of.coenzyme.A.biosynthesis.III..mammals.	FruMig	0.0347153	0.015806	61	61	0.0323018	0.215715
PWY.6147..6.hydroxymethyl.dihydropterin.diphosphate.biosynthesis.I	FruMig	-0.0843623	0.0384038	61	61	0.032273	0.215715
PWY.7208..superpathway.of.pyrimidine.nucleobases.salvage	Caries	0.0539618	0.0248387	61	61	0.0341455	0.22536
PWY.5913..partial.TCA.cycle..obligate.autotrophs.	Caries	-0.127087	0.0586177	61	61	0.0344973	0.225428
GLUCONEO.PWY..gluconeogenesis.I	Caries	0.118421	0.0549108	61	61	0.0354247	0.229218
PWY.7111..pyruvate.fermentation.to.isobutanol..engineered.	Age	0.0819444	0.0388655	61	61	0.0395651	0.239568
PWY.7234..inosine.5..phosphate.biosynthesis.III	Periodontitis	-0.0400501	0.0188464	61	61	0.0380874	0.239568
PWY.7953..UDP.N.acetylmuramoyl.pentapeptide.biosynthesis.III..meso.diaminopimelate.containing.	Age	0.0388029	0.0183466	61	61	0.0389763	0.239568
X1CMET2.PWY..folate.transformations.III..E..coli.	salivaFlow	0.139816	0.0661395	61	61	0.0390686	0.239568
MET.SAM.PWY..superpathway.of.S.adenosyl.L.methionine.biosynthesis	Periodontitis	-0.175637	0.0832331	61	61	0.0394056	0.239568
PWY.241..C4.photosynthetic.carbon.assimilation.cycle..NADP.ME.type	FruMig	-0.135577	0.0637637	61	61	0.0379858	0.239568
RHAMCAT.PWY..L.rhamnose.degradation.I	Periodontitis	-0.344489	0.162646	61	61	0.0387067	0.239568
PWY.1042..glycolysis.IV	Periodontitis	0.0985397	0.0470795	61	61	0.0409707	0.24361
PWY.5384..sucrose.degradation.IV..sucrose.phosphorylase.	Periodontitis	-0.253056	0.120883	61	61	0.040938	0.24361
PWY.702..L.methionine.biosynthesis.II	FruMig	0.0815841	0.0392098	61	61	0.0421312	0.248273
RHAMCAT.PWY..L.rhamnose.degradation.I	FruMig	0.376873	0.181549	61	61	0.0425931	0.248774
PWY0.162..superpathway.of.pyrimidine.ribonucleotides.de.novo.biosynthesis	Caries	0.0422671	0.0204469	61	61	0.0434379	0.249565
ARGSYNBSUB.PWY..L.arginine.biosynthesis.II..acetyl.cycle.	Caries	0.0600552	0.0290587	61	61	0.0434848	0.249565
The MaAsLin 2 multivariate model was adjusted for age, salivary flow, caries extent, and periodontitis severity. P-values are two-sided, with multiple comparisons corrected using the Benjamini-Hochberg false discovery rate (FDR).
