# Supplementary material for: Diabetes alters the supragingival microbiome through plasma-to-saliva migration of glucose and fructose
Source: Microbiome. 2025 Dec 4;14:48. doi: 10.1186/s40168-025-02256-x (PMC12849494; doi:10.1186/s40168-025-02256-x)
Supplement: Supplementary file 6 — Supplementary Material 5: Supplementary Data 16-22. [file 40168_2025_2256_MOESM5_ESM.xlsx]

## Sheet: Legends
File Name	Description
Supplementary Data 16	Significant associations between metagenomic enzymes (Enzyme Commission, EC) and T2D diagnosis. The MaAsLin 2 multivariate model was adjusted for age, salivary flow, caries extent, and periodontitis severity. P-values are two-sided, with multiple comparisons corrected using the Benjamini-Hochberg false discovery rate (FDR).
Supplementary Data 17	Significant associations between metagenomic enzymes (Enzyme Commission, EC) and HbA1c levels. The MaAsLin 2 multivariate model was adjusted for age, salivary flow, caries extent, and periodontitis severity. P-values are two-sided, with multiple comparisons corrected using the Benjamini-Hochberg false discovery rate (FDR).
Supplementary Data 18	Significant associations between metagenomic enzymes (Enzyme Commission, EC) and fasting plasma glucose (FPG) levels. The MaAsLin 2 multivariate model was adjusted for age, salivary flow, caries extent, and periodontitis severity. P-values are two-sided, with multiple comparisons corrected using the Benjamini-Hochberg false discovery rate (FDR).
Supplementary Data 19	Significant associations between metagenomic enzymes (Enzyme Commission, EC) and glycated albumin (GA) levels. The MaAsLin 2 multivariate model was adjusted for age, salivary flow, caries extent, and periodontitis severity. P-values are two-sided, with multiple comparisons corrected using the Benjamini-Hochberg false discovery rate (FDR).
Supplementary Data 20	Significant associations between metagenomic enzymes (Enzyme Commission, EC) and GlcFruMig scores. The MaAsLin 2 multivariate model was adjusted for age, salivary flow, caries extent, and periodontitis severity. P-values are two-sided, with multiple comparisons corrected using the Benjamini-Hochberg false discovery rate (FDR).
Supplementary Data 21	Significant associations between metagenomic enzymes (Enzyme Commission, EC) and GlcMig scores. The MaAsLin 2 multivariate model was adjusted for age, salivary flow, caries extent, and periodontitis severity. P-values are two-sided, with multiple comparisons corrected using the Benjamini-Hochberg false discovery rate (FDR).
Supplementary Data 22	Significant associations between metagenomic enzymes (Enzyme Commission, EC) and FruMig scores. The MaAsLin 2 multivariate model was adjusted for age, salivary flow, caries extent, and periodontitis severity. P-values are two-sided, with multiple comparisons corrected using the Benjamini-Hochberg false discovery rate (FDR).

## Sheet: Supplementary Data 16
Supplementary Data 16. Significant associations between metagenomic enzymes (Enzyme Commission, EC) and T2D diagnosis
Feature	Metadata	Coefficient	Standard error	N	N not 0	p-value	FDR p-value
X5.4.99.16.RXN...expasy..Maltose.alpha.D.glucosyltransferase..5.4.99.16.	Caries	1.39947	0.319961	61	49	5.48533e-05	0.103003
ACSERLY.RXN...expasy..Cysteine.synthase..2.5.1.47.	Caries	0.0533047	0.0122496	61	61	5.91712e-05	0.103003
RIBULPEPIM.RXN...expasy..L.ribulose.5.phosphate.4.epimerase..5.1.3.4.	Caries	0.658684	0.155662	61	61	8.86683e-05	0.103003
LEVANSUCRASE.RXN...expasy..Levansucrase..2.4.1.10.	Diagnosis	3.78185	0.931755	61	48	0.000157308	0.137055
X3.1.21.5.RXN...expasy..Type.III.site.specific.deoxyribonuclease..3.1.21.5.	Caries	0.808788	0.217404	61	61	0.000468968	0.137651
ALKANAL.MONOOXYGENASE.FMN.LINKED.RXN...expasy..Bacterial.luciferase..1.14.14.3.	Caries	0.924408	0.246006	61	59	0.000416517	0.137651
AMYLOSUCRASE.RXN...expasy..Amylosucrase..2.4.1.4.	Periodontitis	-0.427268	0.108727	61	61	0.000239831	0.137651
ARYL.ALCOHOL.DEHYDROGENASE.NADP..RXN...expasy..Aryl.alcohol.dehydrogenase..NADP......1.1.1.91.	Caries	1.11375	0.299438	61	56	0.000470062	0.137651
OROPRIBTRANS.RXN...expasy..Orotate.phosphoribosyltransferase..2.4.2.10.	Periodontitis	-0.053681	0.0138435	61	61	0.000283735	0.137651
QOR.RXN...expasy..NADPH.quinone.reductase..1.6.5.5.	Periodontitis	-0.998665	0.271187	61	61	0.00052801	0.137651
QOR.RXN...expasy..NADPH.quinone.reductase..1.6.5.5.	Caries	0.992771	0.270668	61	61	0.000552975	0.137651
RHAMNULOKIN.RXN...expasy..Rhamnulokinase..2.7.1.5.	Caries	0.626372	0.169188	61	61	0.000496346	0.137651
RHAMNULPALDOL.RXN...expasy..Rhamnulose.1.phosphate.aldolase..4.1.2.19.	Caries	0.649033	0.174292	61	61	0.000463637	0.137651
RXN.10837...expasy..Phosphinothricin.acetyltransferase..2.3.1.183.	Diagnosis	3.20418	0.848391	61	58	0.000391982	0.137651
X2.1.1.17.RXN...expasy..Phosphatidylethanolamine.N.methyltransferase..2.1.1.17.	Diagnosis	2.53533	0.71519	61	61	0.000810321	0.15368
X3.1.1.73.RXN...expasy..Feruloyl.esterase..3.1.1.73.	Diagnosis	3.25253	0.925624	61	56	0.000891631	0.15368
X3.2.1.64.RXN...expasy..2.6.beta.fructan.6.levanbiohydrolase..3.2.1.64.	Diagnosis	3.48876	1.00222	61	45	0.000985977	0.15368
CYCLOMALTODEXTRINASE.RXN...expasy..Cyclomaltodextrinase..3.2.1.54.	Diagnosis	3.74762	1.08382	61	52	0.00105834	0.15368
FERREDOXIN..NITRITE.REDUCTASE.RXN...expasy..Ferredoxin..nitrite.reductase..1.7.7.1.	Caries	0.976901	0.28073	61	60	0.000989505	0.15368
GLYOXI.RXN...expasy..Lactoylglutathione.lyase..4.4.1.5.	Periodontitis	-0.345374	0.0970346	61	61	0.000775307	0.15368
GSHTRAN.RXN...expasy..Glutathione.transferase..2.5.1.18.	Periodontitis	-0.440356	0.127001	61	61	0.00102798	0.15368
HOMOSERDEHYDROG.RXN...expasy..Homoserine.dehydrogenase..1.1.1.3.	Caries	0.0471456	0.0133544	61	61	0.000847693	0.15368
MYO.INOSITOL.1OR.4.MONOPHOSPHATASE.RXN...expasy..Inositol.phosphate.phosphatase..3.1.3.25.	Periodontitis	-0.399861	0.11424	61	61	0.000929896	0.15368
POLYNUCLEOTIDE.ADENYLYLTRANSFERASE.RXN...expasy..Polynucleotide.adenylyltransferase..2.7.7.19.	Periodontitis	-0.406766	0.117499	61	61	0.00104526	0.15368
DIAMINOPIMELATE.DEHYDROGENASE.RXN...expasy..Diaminopimelate.dehydrogenase..1.4.1.16.	Periodontitis	0.277937	0.0808775	61	61	0.00112902	0.157385
HOLOCYTOCHROME.C.SYNTHASE.RXN...expasy..Holocytochrome.c.synthase..4.4.1.17.	Periodontitis	-0.406301	0.118721	61	61	0.0011786	0.157978
ADENYLOSUCCINATE.SYNTHASE.RXN...expasy..Adenylosuccinate.synthase..6.3.4.4.	Caries	0.0336757	0.00989758	61	61	0.0012517	0.161562
X1.2.1.27.RXN...expasy..Methylmalonate.semialdehyde.dehydrogenase..CoA.acylating...1.2.1.27.	Caries	0.40373	0.128437	61	61	0.00269084	0.172601
X2.1.1.17.RXN...expasy..Phosphatidylethanolamine.N.methyltransferase..2.1.1.17.	Caries	0.811873	0.255098	61	61	0.0024017	0.172601
X2.7.8.24.RXN...expasy..Phosphatidylcholine.synthase..2.7.8.24.	Caries	0.947573	0.294484	61	61	0.00216753	0.172601
X2.7.8.6.RXN...expasy..Undecaprenyl.phosphate.galactose.phosphotransferase..2.7.8.6.	Caries	0.440656	0.148674	61	61	0.00448269	0.172601
X3.1.1.73.RXN...expasy..Feruloyl.esterase..3.1.1.73.	Periodontitis	-1.09713	0.33079	61	56	0.00161839	0.172601
X3.2.1.64.RXN...expasy..2.6.beta.fructan.6.levanbiohydrolase..3.2.1.64.	Caries	1.12012	0.357477	61	45	0.00276968	0.172601
X3.4.23.43.RXN...expasy..Prepilin.peptidase..3.4.23.43.	Periodontitis	-0.458872	0.137051	61	61	0.00147324	0.172601
X4.CARBOXYMUCONOLACTONE.DECARBOXYLASE.RXN...expasy..4.carboxymuconolactone.decarboxylase..4.1.1.44.	Caries	0.392662	0.127815	61	61	0.00330227	0.172601
X5.AMINOLEVULINIC.ACID.SYNTHASE.RXN...expasy..5.aminolevulinate.synthase..2.3.1.37.	Diagnosis	2.13697	0.703457	61	60	0.0036407	0.172601
X5.AMINOLEVULINIC.ACID.SYNTHASE.RXN...expasy..5.aminolevulinate.synthase..2.3.1.37.	Periodontitis	-0.763453	0.251394	61	60	0.00365028	0.172601
X5.DEHYDRO.2.DEOXYGLUCONOKINASE.RXN...expasy..5.dehydro.2.deoxygluconokinase..2.7.1.92.	Caries	0.544405	0.179677	61	61	0.00372313	0.172601
ALCOHOL.DEHYDROG.GENERIC.RXN...expasy..Alcohol.dehydrogenase..1.1.1.1.	Periodontitis	-0.267359	0.088461	61	61	0.00380364	0.172601
ASPARTATEKIN.RXN...expasy..Aspartate.kinase..2.7.2.4.	Caries	0.0427197	0.0137105	61	61	0.00291351	0.172601
BADH.RXN...expasy..Betaine.aldehyde.dehydrogenase..1.2.1.8.	Periodontitis	-0.644331	0.198945	61	61	0.00203808	0.172601
BADH.RXN...expasy..Betaine.aldehyde.dehydrogenase..1.2.1.8.	Caries	0.649134	0.198565	61	61	0.00186351	0.172601
BETA.LACTAMASE.RXN...expasy..Beta.lactamase..3.5.2.6.	Periodontitis	-0.278045	0.0886395	61	61	0.00274257	0.172601
CARBODEHYDRAT.RXN...expasy..Carbonic.anhydrase..4.2.1.1.	Diagnosis	-0.807736	0.241742	61	61	0.0015038	0.172601
CHORISMATEMUT.RXN...expasy..Chorismate.mutase..5.4.99.5.	Diagnosis	-0.413771	0.132655	61	61	0.00288587	0.172601
DIHYDROOROT.RXN...expasy..Dihydroorotase..3.5.2.3.	Caries	0.0271866	0.00902563	61	61	0.00391469	0.172601
ETHANOLAMINEPHOSPHOTRANSFERASE.RXN...expasy..Ethanolaminephosphotransferase..2.7.8.1.	Periodontitis	-0.524998	0.171738	61	61	0.00344776	0.172601
FERREDOXIN..NITRITE.REDUCTASE.RXN...expasy..Ferredoxin..nitrite.reductase..1.7.7.1.	Diagnosis	2.52177	0.787053	61	60	0.00225595	0.172601
GALPMUT.RXN...expasy..UDP.galactopyranose.mutase..5.4.99.9.	Caries	0.231574	0.0737315	61	61	0.00271131	0.172601
GAMMA.GLUTAMYLTRANSFERASE.RXN...expasy..Gamma.glutamyltransferase..2.3.2.2.	Periodontitis	-0.432264	0.143724	61	61	0.00396532	0.172601
GCVP.RXN...expasy..Glycine.dehydrogenase..aminomethyl.transferring...1.4.4.2.	Diagnosis	-0.485851	0.148508	61	61	0.00185026	0.172601
GLUCARDEHYDRA.RXN...expasy..Glucarate.dehydratase..4.2.1.40.	Caries	1.09873	0.346732	61	57	0.00249996	0.172601
GLUTAMATESYN.RXN...expasy..Glutamate.synthase..NADPH...1.4.1.13.	Diagnosis	1.34094	0.443823	61	61	0.00381429	0.172601
GMP.SYN.GLUT.RXN...expasy..GMP.synthase..glutamine.hydrolyzing...6.3.5.2.	Periodontitis	0.0648367	0.0208939	61	61	0.0030217	0.172601
HOMOCYSTEINE.S.METHYLTRANSFERASE.RXN...expasy..Homocysteine.S.methyltransferase..2.1.1.10.	Diagnosis	1.22913	0.409554	61	61	0.004038	0.172601
HOMOCYSTEINE.S.METHYLTRANSFERASE.RXN...expasy..Homocysteine.S.methyltransferase..2.1.1.10.	Caries	0.434781	0.146082	61	61	0.00433012	0.172601
HOMSUCTRAN.RXN...expasy..Homoserine.O.succinyltransferase..2.3.1.46.	Periodontitis	-0.417993	0.136613	61	61	0.00342116	0.172601
ISOCHORMAT.RXN...expasy..Isochorismatase..3.3.2.1.	Periodontitis	-0.58577	0.197514	61	61	0.00446023	0.172601
ISOCHORMAT.RXN...expasy..Isochorismatase..3.3.2.1.	Caries	0.596577	0.197136	61	61	0.00376219	0.172601
L.LACTATE.DEHYDROGENASE.CYTOCHROME.RXN...expasy..L.lactate.dehydrogenase..cytochrome...1.1.2.3.	Periodontitis	-0.36631	0.117363	61	61	0.00286905	0.172601
LEVANSUCRASE.RXN...expasy..Levansucrase..2.4.1.10.	Periodontitis	-1.08922	0.332981	61	48	0.00185257	0.172601
LEVANSUCRASE.RXN...expasy..Levansucrase..2.4.1.10.	Caries	0.995097	0.332343	61	48	0.00411793	0.172601
LXULRU5P.RXN...expasy..L.ribulose.5.phosphate.3.epimerase..5.1.3.22.	Diagnosis	2.01839	0.627753	61	61	0.00218331	0.172601
LXULRU5P.RXN...expasy..L.ribulose.5.phosphate.3.epimerase..5.1.3.22.	Periodontitis	-0.663505	0.22434	61	61	0.00456262	0.172601
MMUM.RXN...expasy..Homocysteine.S.methyltransferase..2.1.1.10.	Diagnosis	1.22913	0.409554	61	61	0.004038	0.172601
MMUM.RXN...expasy..Homocysteine.S.methyltransferase..2.1.1.10.	Caries	0.434781	0.146082	61	61	0.00433012	0.172601
MYO.INOSITOL.2.DEHYDROGENASE.RXN...expasy..Inositol.2.dehydrogenase..1.1.1.18.	Caries	0.396002	0.129157	61	61	0.00335976	0.172601
N.ACYLGLUCOSAMINE.2.EPIMERASE.RXN...expasy..N.acylglucosamine.2.epimerase..5.1.3.8.	Caries	0.332165	0.112584	61	61	0.00465551	0.172601
PABASYN.RXN...expasy..Aminodeoxychorismate.synthase..2.6.1.85.	Diagnosis	-0.676445	0.221628	61	61	0.00349529	0.172601
PDXJ.RXN...expasy..Pyridoxine.5..phosphate.synthase..2.6.99.2.	Periodontitis	-0.509776	0.164549	61	61	0.00306639	0.172601
PRPPAMIDOTRANS.RXN...expasy..Amidophosphoribosyltransferase..2.4.2.14.	Caries	0.05276	0.0162353	61	61	0.00197341	0.172601
PURINE.NUCLEOSIDASE.RXN...expasy..Purine.nucleosidase..3.2.2.1.	Diagnosis	1.78637	0.557839	61	61	0.00226765	0.172601
PURINE.NUCLEOSIDASE.RXN...expasy..Purine.nucleosidase..3.2.2.1.	Caries	0.592413	0.198973	61	61	0.00431716	0.172601
PYROGLUTAMYL.PEPTIDASE.I.RXN...expasy..Pyroglutamyl.peptidase.I..3.4.19.3.	Periodontitis	0.20723	0.0646023	61	61	0.00223163	0.172601
PYRROLINECARBREDUCT.RXN...expasy..Pyrroline.5.carboxylate.reductase..1.5.1.2.	Periodontitis	-0.0640012	0.0207283	61	61	0.00315908	0.172601
QOR.RXN...expasy..NADPH.quinone.reductase..1.6.5.5.	Diagnosis	2.50186	0.758844	61	61	0.00171627	0.172601
R381.RXN...metacyc..N.acetyl..beta..D.glucosamine.2.epimerase..5.1.3.8.	Caries	0.332165	0.112584	61	61	0.00465551	0.172601
RETINOL.DEHYDROGENASE.RXN...metacyc..all.trans.retinol.dehydrogenase..NAD...1.1.1.105.	Caries	1.03361	0.335246	61	58	0.00319978	0.172601
RXN.10781...metacyc..5.hydroxytryptophol.dehydrogenase..1.1.1.1.	Periodontitis	-0.267291	0.0884527	61	61	0.00380891	0.172601
RXN.10915...metacyc..3.4.dihydroxyphenylglycol.dehydrogenase..1.1.1.1.	Periodontitis	-0.267291	0.0884527	61	61	0.00380891	0.172601
RXN.14640...expasy..Mycothiol.S.conjugate.amidase..3.5.1.115.	Diagnosis	-1.04289	0.332944	61	61	0.00277832	0.172601
RXN.14903...expasy..Proline.dehydrogenase..1.5.5.2.	Diagnosis	-1.76169	0.535183	61	61	0.00174281	0.172601
RXN.14971...expasy..Succinate.dehydrogenase..quinone...1.3.5.1.	Diagnosis	-0.956032	0.308025	61	61	0.00301641	0.172601
RXN.15294...expasy..Bacterial.non.heme.ferritin..1.16.3.2.	Diagnosis	-0.730547	0.235502	61	61	0.00303081	0.172601
RXN.15294...expasy..Bacterial.non.heme.ferritin..1.16.3.2.	salivaFlow	0.25295	0.0785986	61	61	0.00216428	0.172601
RXN.16003...expasy..Serine.3.dehydrogenase..NADP......1.1.1.276.	Diagnosis	1.86749	0.614975	61	61	0.00365219	0.172601
RXN.5424...metacyc..indole.3.glycol.dehydrogenase..1.1.1.1.	Periodontitis	-0.267291	0.0884527	61	61	0.00380891	0.172601
RXN1G.4...expasy..Mycothiol.synthase..2.3.1.189.	Diagnosis	-0.887299	0.279731	61	61	0.00247707	0.172601
RXN1G.4...expasy..Mycothiol.synthase..2.3.1.189.	Age	0.393943	0.131878	61	61	0.00419984	0.172601
RXN66.478...metacyc..phytol.dehydrogenase..1.1.1.1.	Periodontitis	-0.267291	0.0884527	61	61	0.00380891	0.172601
SUPEROX.DISMUT.RXN...expasy..Superoxide.dismutase..1.15.1.1.	Age	0.067034	0.0225901	61	61	0.00443911	0.172601
THI.P.KIN.RXN...expasy..Thiamine.phosphate.kinase..2.7.4.16.	Age	0.119898	0.0404881	61	61	0.00451539	0.172601
THIAMIN.PYROPHOSPHOKINASE.RXN...expasy..Thiamine.diphosphokinase..2.7.6.2.	Caries	0.34219	0.115437	61	61	0.0044777	0.172601
THREDEHYD.RXN...expasy..Threonine.ammonia.lyase..4.3.1.19.	Periodontitis	-0.0695655	0.0214276	61	61	0.00199182	0.172601
LXULRU5P.RXN...expasy..L.ribulose.5.phosphate.3.epimerase..5.1.3.22.	Caries	0.657086	0.22391	61	61	0.00486451	0.178451
X2.7.7.8.RXN...expasy..Polyribonucleotide.nucleotidyltransferase..2.7.7.8.	Caries	0.0411139	0.0142217	61	61	0.00548949	0.187482
FERREDOXIN..NITRITE.REDUCTASE.RXN...expasy..Ferredoxin..nitrite.reductase..1.7.7.1.	Periodontitis	-0.815351	0.281269	61	60	0.00537102	0.187482
GLUC1PADENYLTRANS.RXN...expasy..Glucose.1.phosphate.adenylyltransferase..2.7.7.27.	Age	-0.0796547	0.0274406	61	61	0.00531247	0.187482
IMP.DEHYDROG.RXN...expasy..IMP.dehydrogenase..1.1.1.205.	Caries	0.0802707	0.0275942	61	61	0.00522275	0.187482
MALATE.DEHYDROGENASE.ACCEPTOR.RXN...expasy..Malate.dehydrogenase..quinone...1.1.5.4.	Diagnosis	-0.85241	0.295204	61	61	0.00554108	0.187482
PMPOXI.RXN...expasy..Pyridoxal.5..phosphate.synthase..1.4.3.5.	Diagnosis	-1.0648	0.367993	61	61	0.00545004	0.187482
PURINE.NUCLEOSIDASE.RXN...expasy..Purine.nucleosidase..3.2.2.1.	Periodontitis	-0.577504	0.199355	61	61	0.00540027	0.187482
SUCCDIAMINOPIMDESUCC.RXN...expasy..Succinyl.diaminopimelate.desuccinylase..3.5.1.18.	Age	0.176204	0.0608797	61	61	0.00543872	0.187482
RXN.13163...expasy..3.isopropylmalate.dehydratase..4.2.1.33.	Caries	0.0377752	0.0131004	61	61	0.00560281	0.187748
RHAMNULPALDOL.RXN...expasy..Rhamnulose.1.phosphate.aldolase..4.1.2.19.	Diagnosis	1.40728	0.488644	61	61	0.00565753	0.187776
MALATE.DEHYDROGENASE.ACCEPTOR.RXN...expasy..Malate.dehydrogenase..quinone...1.1.5.4.	Age	0.399761	0.139173	61	61	0.00577635	0.189911
X1.3.99.23.RXN...expasy..All.trans.retinol.13.14.reductase..1.3.99.23.	Caries	0.62202	0.21754	61	61	0.00598705	0.193084
X1TRANSKETO.RXN...expasy..Transketolase..2.2.1.1.	Periodontitis	-0.0948204	0.0331473	61	61	0.00596679	0.193084
X5.4.99.16.RXN...expasy..Maltose.alpha.D.glucosyltransferase..5.4.99.16.	Diagnosis	2.55615	0.897041	61	49	0.00614987	0.193084
CTPSYN.RXN...expasy..CTP.synthase..glutamine.hydrolyzing...6.3.4.2.	Periodontitis	-0.0883907	0.0309674	61	61	0.00606995	0.193084
RXN.10837...expasy..Phosphinothricin.acetyltransferase..2.3.1.183.	Caries	0.862947	0.302608	61	58	0.00611362	0.193084
ADENOSYLHOMOCYSTEINE.NUCLEOSIDASE.RXN...expasy..Adenosylhomocysteine.nucleosidase..3.2.2.9.	Periodontitis	-0.17316	0.0611928	61	61	0.00649076	0.196698
FRUCTOKINASE.RXN...expasy..Fructokinase..2.7.1.4.	Diagnosis	1.1466	0.404225	61	61	0.00637183	0.196698
MEVALONATE.KINASE.RXN...expasy..Mevalonate.kinase..2.7.1.36.	Diagnosis	-0.680211	0.239873	61	61	0.00638631	0.196698
PYRIMSYN3.RXN...expasy..Phosphooxymethylpyrimidine.kinase..2.7.4.7.	Periodontitis	-0.230548	0.0814083	61	61	0.00645122	0.196698
HOMOCYSTEINE.S.METHYLTRANSFERASE.RXN...expasy..Homocysteine.S.methyltransferase..2.1.1.10.	Periodontitis	-0.412842	0.146362	61	61	0.00665258	0.198156
MMUM.RXN...expasy..Homocysteine.S.methyltransferase..2.1.1.10.	Periodontitis	-0.412842	0.146362	61	61	0.00665258	0.198156
IMPCYCLOHYDROLASE.RXN...expasy..IMP.cyclohydrolase..3.5.4.10.	Age	0.0775884	0.0275968	61	61	0.00682058	0.200499
RIBOFLAVINSYNDEAM.RXN...expasy..Diaminohydroxyphosphoribosylaminopyrimidine.deaminase..3.5.4.26.	Diagnosis	0.640027	0.227758	61	61	0.00684632	0.200499
X3.1.3.16.RXN...expasy..Protein.serine.threonine.phosphatase..3.1.3.16.	Caries	0.379994	0.135737	61	61	0.00704605	0.204592
RXN.16003...expasy..Serine.3.dehydrogenase..NADP......1.1.1.276.	Periodontitis	-0.614594	0.219773	61	61	0.00710348	0.204592
DIAMINOPIMDECARB.RXN...expasy..Diaminopimelate.decarboxylase..4.1.1.20.	Periodontitis	-0.105662	0.037841	61	61	0.00718508	0.205246
X2.4.1.109.RXN...expasy..Dolichyl.phosphate.mannose..protein.mannosyltransferase..2.4.1.109.	Caries	0.406434	0.148189	61	61	0.00820907	0.210682
X2.7.7.15.RXN...expasy..Choline.phosphate.cytidylyltransferase..2.7.7.15.	Caries	0.461815	0.169424	61	61	0.00858705	0.210682
X3.2.1.64.RXN...expasy..2.6.beta.fructan.6.levanbiohydrolase..3.2.1.64.	Periodontitis	-0.982011	0.358163	61	45	0.00822816	0.210682
X3.5.1.27.RXN...expasy..Peptide.deformylase..3.5.1.88.	Age	0.0680195	0.0246999	61	61	0.00796739	0.210682
X3.5.1.88.RXN...expasy..Peptide.deformylase..3.5.1.88.	Age	0.0680195	0.0246999	61	61	0.00796739	0.210682
CYCLOMALTODEXTRINASE.RXN...expasy..Cyclomaltodextrinase..3.2.1.54.	Periodontitis	-1.06922	0.387323	61	52	0.00782571	0.210682
CYCLOMALTODEXTRINASE.RXN...expasy..Cyclomaltodextrinase..3.2.1.54.	Caries	1.06692	0.386582	61	52	0.00783924	0.210682
DIHYDLIPACETRANS.RXN...expasy..Dihydrolipoyllysine.residue.acetyltransferase..2.3.1.12.	Diagnosis	-1.03441	0.380028	61	61	0.00867577	0.210682
FUMARYLACETOACETASE.RXN...expasy..Fumarylacetoacetase..3.7.1.2.	Caries	0.642255	0.235924	61	61	0.00866722	0.210682
GLYCOGEN.BRANCH.RXN...expasy..1.4.alpha.glucan.branching.enzyme..2.4.1.18.	Caries	0.0616996	0.022382	61	61	0.00790733	0.210682
H2PTEROATESYNTH.RXN...expasy..Dihydropteroate.synthase..2.5.1.15.	Periodontitis	-0.0503124	0.0182694	61	61	0.00796567	0.210682
ILEDEAMINE.RXN...metacyc..isoleucine.dehydrogenase..1.4.1.9.	Caries	0.366606	0.134749	61	61	0.00870538	0.210682
MCPMETEST.RXN...expasy..Protein.glutamate.methylesterase..3.1.1.61.	Diagnosis	0.603545	0.22029	61	61	0.0082728	0.210682
MYO.INOSOSE.2.DEHYDRATASE.RXN...expasy..Myo.inosose.2.dehydratase..4.2.1.44.	Caries	0.31375	0.114596	61	61	0.00831464	0.210682
PHOSPHORIBULOKINASE.RXN...expasy..Phosphoribulokinase..2.7.1.19.	Periodontitis	-0.489603	0.179491	61	61	0.00854287	0.210682
PREPHENATE.DEHYDROGENASE.NADP..RXN...expasy..Prephenate.dehydrogenase..NADP......1.3.1.13.	Periodontitis	-0.455048	0.165622	61	61	0.00810369	0.210682
RXN0.705...expasy..3.dehydro.L.gulonate.6.phosphate.decarboxylase..4.1.1.85.	Diagnosis	1.45757	0.53492	61	61	0.00860899	0.210682
RXN0.705...expasy..3.dehydro.L.gulonate.6.phosphate.decarboxylase..4.1.1.85.	Caries	0.524625	0.190798	61	61	0.00805757	0.210682
SAICARSYN.RXN...expasy..Phosphoribosylaminoimidazolesuccinocarboxamide.synthase..6.3.2.6.	Caries	0.0292519	0.0106139	61	61	0.00792115	0.210682
SIROHEME.FERROCHELAT.RXN...expasy..Sirohydrochlorin.ferrochelatase..4.99.1.4.	Periodontitis	-0.296818	0.108876	61	61	0.00857784	0.210682
SUGAR.PHOSPHATASE.RXN...expasy..Sugar.phosphatase..3.1.3.23.	Periodontitis	-0.389209	0.142145	61	61	0.00830958	0.210682
TRIOSEPISOMERIZATION.RXN...expasy..Triose.phosphate.isomerase..5.3.1.1.	Caries	0.0400551	0.0144412	61	61	0.00755466	0.210682
RHAMNULPALDOL.RXN...expasy..Rhamnulose.1.phosphate.aldolase..4.1.2.19.	Periodontitis	-0.473964	0.174626	61	61	0.00885678	0.21141
RXN.8999...expasy..diphosphate.specific...2.5.1.31.	Periodontitis	-0.417638	0.153732	61	61	0.00879822	0.21141
AICARTRANSFORM.RXN...expasy..Phosphoribosylaminoimidazolecarboxamide.formyltransferase..2.1.2.3.	Age	0.0533202	0.0197032	61	61	0.00904649	0.21167
CHORISMATEMUT.RXN...expasy..Chorismate.mutase..5.4.99.5.	Age	0.16911	0.0625398	61	61	0.009098	0.21167
FRUCTOKINASE.RXN...expasy..Fructokinase..2.7.1.4.	Periodontitis	-0.391191	0.144457	61	61	0.00900282	0.21167
RXN.11598...expasy..16S.rRNA..uracil.1498..N.3...methyltransferase..2.1.1.193.	Age	0.0642556	0.0237675	61	61	0.0091106	0.21167
ALPHAGALACTOSID.RXN...expasy..Alpha.galactosidase..3.2.1.22.	Diagnosis	0.708857	0.262882	61	61	0.00928177	0.212809
HOMOCYSMETB12.RXN...expasy..Methionine.synthase..2.1.1.13.	salivaFlow	0.293711	0.10885	61	61	0.00923674	0.212809
ALARACECAT.RXN...expasy..Alanine.racemase..5.1.1.1.	Caries	0.0572921	0.0213139	61	61	0.00949178	0.215674
GLUTAMATESYN.RXN...expasy..Glutamate.synthase..NADPH...1.4.1.13.	Caries	0.423839	0.158305	61	61	0.00976222	0.215674
HISTAMINOTRANS.RXN...expasy..Histidinol.phosphate.transaminase..2.6.1.9.	Periodontitis	-0.0949316	0.0354653	61	61	0.00977804	0.215674
ILEDEAMINE.RXN...metacyc..isoleucine.dehydrogenase..1.4.1.9.	Diagnosis	1.01159	0.377782	61	61	0.00975314	0.215674
NITRIC.OXIDE.REDUCTASE.RXN...expasy..Nitric.oxide.reductase..cytochrome.c...1.7.2.5.	Caries	0.424514	0.158174	61	61	0.00959677	0.215674
THIAZOLSYN2.RXN...expasy..Thiazole.synthase..2.8.1.10.	Age	0.335655	0.125078	61	61	0.00960382	0.215674
X5.4.99.16.RXN...expasy..Maltose.alpha.D.glucosyltransferase..5.4.99.16.	Periodontitis	-0.855935	0.320575	61	49	0.00995323	0.218157
X6PGLUCONOLACT.RXN...expasy..6.phosphogluconolactonase..3.1.1.31.	Diagnosis	-0.473585	0.17835	61	61	0.0103429	0.225282
X2.1.1.17.RXN...expasy..Phosphatidylethanolamine.N.methyltransferase..2.1.1.17.	Periodontitis	-0.677104	0.255587	61	61	0.0105111	0.227523
X3.DEHYDROQUINATE.DEHYDRATASE.RXN...expasy..3.dehydroquinate.dehydratase..4.2.1.10.	Age	0.101634	0.0385951	61	61	0.010956	0.229333
X3.5.1.27.RXN...expasy..Peptide.deformylase..3.5.1.88.	Diagnosis	-0.137613	0.0523918	61	61	0.0111498	0.229333
X3.5.1.88.RXN...expasy..Peptide.deformylase..3.5.1.88.	Diagnosis	-0.137613	0.0523918	61	61	0.0111498	0.229333
GLUCOSAMINE.6.P.DEAMIN.RXN...expasy..Glucosamine.6.phosphate.deaminase..3.5.99.6.	Periodontitis	0.114016	0.0433804	61	61	0.0111016	0.229333
MERCURY.II.REDUCTASE.RXN...expasy..Mercury.II..reductase..1.16.1.1.	Periodontitis	-0.269847	0.10257	61	61	0.0110274	0.229333
RXN.13403...expasy..Uroporphyrinogen.III.C.methyltransferase..2.1.1.107.	Periodontitis	-0.172015	0.0654073	61	61	0.0110549	0.229333
RXN.8999...expasy..diphosphate.specific...2.5.1.31.	Caries	0.40351	0.153438	61	61	0.011058	0.229333
SUPEROX.DISMUT.RXN...expasy..Superoxide.dismutase..1.15.1.1.	Diagnosis	-0.126651	0.0479166	61	61	0.0106789	0.229333
TRNA.PSEUDOURIDINE.SYNTHASE.I.RXN...expasy..tRNA.pseudouridine.38.40..synthase..5.4.99.12.	Age	0.0997258	0.0379858	61	61	0.011187	0.229333
ALARACECAT.RXN...expasy..Alanine.racemase..5.1.1.1.	Diagnosis	0.156719	0.0597556	61	61	0.0112652	0.229585
X2.7.8.6.RXN...expasy..Undecaprenyl.phosphate.galactose.phosphotransferase..2.7.8.6.	Diagnosis	1.09068	0.416821	61	61	0.0114424	0.229968
ARGININE..TRNA.LIGASE.RXN...expasy..Arginine..tRNA.ligase..6.1.1.19.	Caries	0.024741	0.00945999	61	61	0.0114819	0.229968
URACIL.PRIBOSYLTRANS.RXN...expasy..Uracil.phosphoribosyltransferase..2.4.2.9.	Caries	0.0494405	0.0188757	61	61	0.0113654	0.229968
HOMOCYSMET.RXN...expasy..5.methyltetrahydropteroyltriglutamate..homocysteine.S.methyltransferase..2.1.1.14.	Periodontitis	-0.0743042	0.028471	61	61	0.0116475	0.231951
RXN0.1147...expasy..Dihydrolipoyllysine.residue.succinyltransferase..2.3.1.61.	Periodontitis	-0.301574	0.115917	61	61	0.0118973	0.235579
X1.5.1.20.RXN...expasy..Methylenetetrahydrofolate.reductase..NAD.P.H...1.5.1.20.	Periodontitis	-0.0654806	0.0255743	61	61	0.013231	0.236431
X2.7.13.3.RXN...expasy..Histidine.kinase..2.7.13.3.	Periodontitis	-0.0726467	0.0283549	61	61	0.0131752	0.236431
X2.7.7.39.RXN...expasy..Glycerol.3.phosphate.cytidylyltransferase..2.7.7.39.	Caries	0.310637	0.120423	61	61	0.0125953	0.236431
X3.4.22.40.RXN...expasy..Bleomycin.hydrolase..3.4.22.40.	Caries	0.360277	0.139432	61	61	0.0124552	0.236431
X5.AMINOLEVULINIC.ACID.SYNTHASE.RXN...expasy..5.aminolevulinate.synthase..2.3.1.37.	Caries	0.643705	0.250913	61	60	0.0130606	0.236431
X5.4.2.10.RXN...expasy..Phosphoglucosamine.mutase..5.4.2.10.	Diagnosis	0.0832729	0.0326032	61	61	0.0134453	0.236431
X5.4.2.10.RXN...expasy..Phosphoglucosamine.mutase..5.4.2.10.	Caries	0.0297014	0.0116291	61	61	0.0134477	0.236431
ACETYLGLUTKIN.RXN...expasy..Acetylglutamate.kinase..2.7.2.8.	Diagnosis	0.23515	0.0913983	61	61	0.0128163	0.236431
ASPARTASE.RXN...expasy..Aspartate.ammonia.lyase..4.3.1.1.	Periodontitis	0.180225	0.0704155	61	61	0.0132632	0.236431
GLYCPDIESTER.RXN...expasy..Glycerophosphodiester.phosphodiesterase..3.1.4.46.	Caries	0.340573	0.13311	61	61	0.013293	0.236431
GSADENYLATION.RXN...expasy...Glutamine.synthetase..adenylyltransferase..2.7.7.42.	Periodontitis	-0.142169	0.0550708	61	61	0.0125303	0.236431
GSDEADENYLATION.RXN...expasy...Glutamine.synthetase..adenylyl.L.tyrosine.phosphorylase..2.7.7.89.	Periodontitis	-0.144259	0.0556423	61	61	0.012178	0.236431
H2PTEROATESYNTH.RXN...expasy..Dihydropteroate.synthase..2.5.1.15.	Age	0.0615189	0.0241012	61	61	0.0135006	0.236431
HOMSUCTRAN.RXN...expasy..Homoserine.O.succinyltransferase..2.3.1.46.	Diagnosis	-0.987967	0.382273	61	61	0.0124374	0.236431
L.LACTATE.DEHYDROGENASE.RXN...expasy..L.lactate.dehydrogenase..1.1.1.27.	Periodontitis	-0.0634847	0.0247202	61	61	0.012971	0.236431
MANNPISOM.RXN...expasy..Mannose.6.phosphate.isomerase..5.3.1.8.	Caries	0.114079	0.0441255	61	61	0.012409	0.236431
PRPPSYN.RXN...expasy..Ribose.phosphate.diphosphokinase..2.7.6.1.	Periodontitis	-0.0403833	0.0156763	61	61	0.0127087	0.236431
RXN.20784...expasy..Tetraacyldisaccharide.4..kinase..2.7.1.130.	Diagnosis	0.564056	0.219538	61	61	0.0129325	0.236431
RXN.8999...expasy..diphosphate.specific...2.5.1.31.	Diagnosis	1.10818	0.430177	61	61	0.0127078	0.236431
SUCCDIAMINOPIMDESUCC.RXN...expasy..Succinyl.diaminopimelate.desuccinylase..3.5.1.18.	Periodontitis	-0.119789	0.0461486	61	61	0.0120806	0.236431
SULFITE.REDUCT.RXN...expasy..Assimilatory.sulfite.reductase..NADPH...1.8.1.2.	Diagnosis	-1.74031	0.680235	61	61	0.0132993	0.236431
THIAMIN.PYROPHOSPHOKINASE.RXN...expasy..Thiamine.diphosphokinase..2.7.6.2.	Periodontitis	-0.298387	0.115658	61	61	0.0125839	0.236431
THRESYN.RXN...expasy..Threonine.synthase..4.2.3.1.	Caries	0.0594854	0.0232577	61	61	0.0133243	0.236431
RXN.12588...expasy..Cysteine.desulfurase..2.8.1.7.	Periodontitis	-0.0824521	0.0324078	61	61	0.0137911	0.239115
RXN.9787...metacyc..cysteine..ThiI.sulfur.carrier.protein..L.cysteine.sulfurtransferase.desulfurase..2.8.1.7.	Periodontitis	-0.0824521	0.0324078	61	61	0.0137911	0.239115
ADENOSYLHOMOCYSTEINE.NUCLEOSIDASE.RXN...expasy..Adenosylhomocysteine.nucleosidase..3.2.2.9.	Diagnosis	0.433408	0.171231	61	61	0.0142589	0.24359
AMYLOMALT.RXN...expasy..4.alpha.glucanotransferase..2.4.1.25.	Caries	0.0540832	0.0213368	61	61	0.0141283	0.24359
GLUTKIN.RXN...expasy..Glutamate.5.kinase..2.7.2.11.	Diagnosis	0.260363	0.10286	61	61	0.0142546	0.24359
X3.1.26.12.RXN...expasy..Ribonuclease.E..3.1.26.12.	Diagnosis	-1.50939	0.599683	61	61	0.014781	0.245999
X3.2.1.68.RXN...expasy..Isoamylase..3.2.1.68.	Diagnosis	2.03508	0.809694	61	59	0.0149162	0.245999
ADENOSYLHOMOCYSTEINE.NUCLEOSIDASE.RXN...expasy..Adenosylhomocysteine.nucleosidase..3.2.2.9.	Caries	0.152982	0.0610757	61	61	0.0152448	0.245999
AIRS.RXN...expasy..Phosphoribosylformylglycinamidine.cyclo.ligase..6.3.3.1.	Periodontitis	-0.0400427	0.0159617	61	61	0.0150962	0.245999
CARBODEHYDRAT.RXN...expasy..Carbonic.anhydrase..4.2.1.1.	Age	0.287423	0.113968	61	61	0.0145954	0.245999
DIHYDROXYISOVALDEHYDRAT.RXN...expasy..Dihydroxy.acid.dehydratase..4.2.1.9.	Caries	0.033213	0.0132794	61	61	0.0153882	0.245999
DIHYDROXYMETVALDEHYDRAT.RXN...metacyc..2.3.Dihydroxy.3.methylvalerate.dehydratase..4.2.1.9.	Caries	0.033213	0.0132794	61	61	0.0153882	0.245999
EXOPOLYPHOSPHATASE.RXN...expasy..Exopolyphosphatase..3.6.1.11.	Diagnosis	0.715352	0.285051	61	61	0.015062	0.245999
GLYCEROL.KIN.RXN...expasy..Glycerol.kinase..2.7.1.30.	Caries	0.0753788	0.0300993	61	61	0.0152624	0.245999
GLYCPDIESTER.RXN...expasy..Glycerophosphodiester.phosphodiesterase..3.1.4.46.	Periodontitis	-0.335503	0.133365	61	61	0.0148304	0.245999
HYDROXYLAMINE.REDUCTASE.RXN...expasy..Hydroxylamine.reductase..1.7.99.1.	Periodontitis	0.367735	0.145997	61	61	0.0147137	0.245999
MALTACETYLTRAN.RXN...expasy..Maltose.O.acetyltransferase..2.3.1.79.	Caries	0.326472	0.130485	61	61	0.0153537	0.245999
MALTODEXGLUCOSID.RXN...expasy..Alpha.glucosidase..3.2.1.20.	Caries	0.569357	0.225946	61	61	0.0146728	0.245999
RXN0.5398...expasy..Pseudouridylate.synthase..4.2.1.70.	Caries	0.344431	0.136499	61	61	0.0145448	0.245999
TDCEACT.RXN...expasy...Formate.C.acetyltransferase..activating.enzyme..1.97.1.4.	Caries	0.0862898	0.0345279	61	61	0.0154645	0.246091
FUMARYLACETOACETASE.RXN...expasy..Fumarylacetoacetase..3.7.1.2.	Diagnosis	1.65117	0.661433	61	61	0.0155738	0.246703
X3.4.16.4.RXN...expasy..Serine.type.D.Ala.D.Ala.carboxypeptidase..3.4.16.4.	Age	0.276519	0.110878	61	61	0.0156707	0.247115
X3.1.21.2.RXN...expasy..Deoxyribonuclease.IV..3.1.21.2.	Diagnosis	-1.40479	0.564478	61	61	0.0158795	0.249279
The MaAsLin 2 multivariate model was adjusted for age, salivary flow, caries extent, and periodontitis severity. P-values are two-sided, with multiple comparisons corrected using the Benjamini-Hochberg false discovery rate (FDR).

## Sheet: Supplementary Data 17
Supplementary Data 17. Significant associations between metagenomic enzymes (Enzyme Commission, EC) and HbA1c levels
Feature	Metadata	Coefficient	Standard error	N	N not 0	p-value	FDR p-value
X5.4.99.16.RXN...expasy..Maltose.alpha.D.glucosyltransferase..5.4.99.16.	Caries	1.48864	0.330319	61	49	3.48489e-05	0.0612933
ACSERLY.RXN...expasy..Cysteine.synthase..2.5.1.47.	Caries	0.054322	0.0120609	61	61	3.51755e-05	0.0612933
RIBULPEPIM.RXN...expasy..L.ribulose.5.phosphate.4.epimerase..5.1.3.4.	Caries	0.678043	0.155844	61	61	5.93269e-05	0.0689181
X3.1.21.5.RXN...expasy..Type.III.site.specific.deoxyribonuclease..3.1.21.5.	Caries	0.853008	0.220384	61	61	0.000290358	0.121478
ALKANAL.MONOOXYGENASE.FMN.LINKED.RXN...expasy..Bacterial.luciferase..1.14.14.3.	Caries	0.968923	0.247991	61	59	0.000258062	0.121478
ARYL.ALCOHOL.DEHYDROGENASE.NADP..RXN...expasy..Aryl.alcohol.dehydrogenase..NADP......1.1.1.91.	Caries	1.1606	0.301342	61	56	0.000308765	0.121478
HOMOSERDEHYDROG.RXN...expasy..Homoserine.dehydrogenase..1.1.1.3.	Caries	0.0518406	0.0134774	61	61	0.000313716	0.121478
RHAMNULOKIN.RXN...expasy..Rhamnulokinase..2.7.1.5.	Caries	0.661757	0.17182	61	61	0.000308742	0.121478
RHAMNULPALDOL.RXN...expasy..Rhamnulose.1.phosphate.aldolase..4.1.2.19.	Caries	0.688464	0.178023	61	61	0.000293435	0.121478
QOR.RXN...expasy..NADPH.quinone.reductase..1.6.5.5.	Caries	1.06421	0.27922	61	61	0.000351035	0.122336
AMYLOSUCRASE.RXN...expasy..Amylosucrase..2.4.1.4.	Periodontitis	-0.384516	0.104511	61	61	0.000533668	0.169076
FERREDOXIN..NITRITE.REDUCTASE.RXN...expasy..Ferredoxin..nitrite.reductase..1.7.7.1.	Caries	1.04639	0.288354	61	60	0.000624731	0.181432
ADENYLOSUCCINATE.SYNTHASE.RXN...expasy..Adenylosuccinate.synthase..6.3.4.4.	Caries	0.0349439	0.00973701	61	61	0.000707664	0.189708
DIAMINOPIMELATE.DEHYDROGENASE.RXN...expasy..Diaminopimelate.dehydrogenase..1.4.1.16.	Periodontitis	0.269076	0.0756592	61	61	0.000782176	0.194706
X1.2.1.27.RXN...expasy..Methylmalonate.semialdehyde.dehydrogenase..CoA.acylating...1.2.1.27.	Caries	0.423921	0.128219	61	61	0.00166953	0.210656
X2.1.1.17.RXN...expasy..Phosphatidylethanolamine.N.methyltransferase..2.1.1.17.	Caries	0.885845	0.265124	61	61	0.0015041	0.210656
X2.7.8.24.RXN...expasy..Phosphatidylcholine.synthase..2.7.8.24.	Caries	0.996724	0.296903	61	61	0.00143457	0.210656
X2.7.8.6.RXN...expasy..Undecaprenyl.phosphate.galactose.phosphotransferase..2.7.8.6.	Caries	0.478966	0.152613	61	61	0.00272973	0.210656
X3.2.1.64.RXN...expasy..2.6.beta.fructan.6.levanbiohydrolase..3.2.1.64.	Caries	1.21283	0.368424	61	45	0.00174195	0.210656
X3.4.23.43.RXN...expasy..Prepilin.peptidase..3.4.23.43.	Periodontitis	-0.458198	0.132263	61	61	0.00103759	0.210656
X4.CARBOXYMUCONOLACTONE.DECARBOXYLASE.RXN...expasy..4.carboxymuconolactone.decarboxylase..4.1.1.44.	Caries	0.412864	0.128664	61	61	0.00222457	0.210656
X5.DEHYDRO.2.DEOXYGLUCONOKINASE.RXN...expasy..5.dehydro.2.deoxygluconokinase..2.7.1.92.	Caries	0.577049	0.181109	61	61	0.00237659	0.210656
ASPARTATEKIN.RXN...expasy..Aspartate.kinase..2.7.2.4.	Caries	0.0423776	0.0136081	61	61	0.00292761	0.210656
BADH.RXN...expasy..Betaine.aldehyde.dehydrogenase..1.2.1.8.	Caries	0.685735	0.19842	61	61	0.00106422	0.210656
DIHYDROOROT.RXN...expasy..Dihydroorotase..3.5.2.3.	Caries	0.0299121	0.00910557	61	61	0.00177792	0.210656
GALPMUT.RXN...expasy..UDP.galactopyranose.mutase..5.4.99.9.	Caries	0.243877	0.072889	61	61	0.00148346	0.210656
GLUCARDEHYDRA.RXN...expasy..Glucarate.dehydratase..4.2.1.40.	Caries	1.15052	0.348497	61	57	0.00169378	0.210656
GLYOXI.RXN...expasy..Lactoylglutathione.lyase..4.4.1.5.	Periodontitis	-0.307923	0.0957272	61	61	0.00217432	0.210656
GMP.SYN.GLUT.RXN...expasy..GMP.synthase..glutamine.hydrolyzing...6.3.5.2.	Periodontitis	0.0625639	0.0200044	61	61	0.00281711	0.210656
GSHTRAN.RXN...expasy..Glutathione.transferase..2.5.1.18.	Periodontitis	-0.412366	0.122809	61	61	0.00143153	0.210656
HOLOCYTOCHROME.C.SYNTHASE.RXN...expasy..Holocytochrome.c.synthase..4.4.1.17.	Periodontitis	-0.364355	0.117152	61	61	0.00296188	0.210656
HOMOCYSTEINE.S.METHYLTRANSFERASE.RXN...expasy..Homocysteine.S.methyltransferase..2.1.1.10.	Caries	0.461075	0.14746	61	61	0.00282301	0.210656
HOMSUCTRAN.RXN...expasy..Homoserine.O.succinyltransferase..2.3.1.46.	Periodontitis	-0.438643	0.129898	61	61	0.00135203	0.210656
ISOCHORMAT.RXN...expasy..Isochorismatase..3.3.2.1.	Caries	0.648546	0.201674	61	61	0.00217983	0.210656
LEVANSUCRASE.RXN...expasy..Levansucrase..2.4.1.10.	Caries	1.11337	0.352509	61	48	0.00257633	0.210656
LXULRU5P.RXN...expasy..L.ribulose.5.phosphate.3.epimerase..5.1.3.22.	Caries	0.73618	0.235322	61	61	0.00280996	0.210656
MMUM.RXN...expasy..Homocysteine.S.methyltransferase..2.1.1.10.	Caries	0.461075	0.14746	61	61	0.00282301	0.210656
MYO.INOSITOL.1OR.4.MONOPHOSPHATASE.RXN...expasy..Inositol.phosphate.phosphatase..3.1.3.25.	Periodontitis	-0.362146	0.111553	61	61	0.00199264	0.210656
MYO.INOSITOL.2.DEHYDROGENASE.RXN...expasy..Inositol.2.dehydrogenase..1.1.1.18.	Caries	0.414674	0.129578	61	61	0.00228174	0.210656
OROPRIBTRANS.RXN...expasy..Orotate.phosphoribosyltransferase..2.4.2.10.	Periodontitis	-0.0467641	0.013833	61	61	0.00133663	0.210656
PRPPAMIDOTRANS.RXN...expasy..Amidophosphoribosyltransferase..2.4.2.14.	Caries	0.0552503	0.0161817	61	61	0.00120732	0.210656
PURINE.NUCLEOSIDASE.RXN...expasy..Purine.nucleosidase..3.2.2.1.	Caries	0.652257	0.206922	61	61	0.00262333	0.210656
QOR.RXN...expasy..NADPH.quinone.reductase..1.6.5.5.	Periodontitis	-0.856796	0.273197	61	61	0.00274753	0.210656
RETINOL.DEHYDROGENASE.RXN...metacyc..all.trans.retinol.dehydrogenase..NAD...1.1.1.105.	Caries	1.11195	0.341827	61	58	0.00195449	0.210656
RIB5PISOM.RXN...expasy..Ribose.5.phosphate.isomerase..5.3.1.6.	Age	0.108429	0.0332928	61	61	0.00193244	0.210656
RXN.15294...expasy..Bacterial.non.heme.ferritin..1.16.3.2.	salivaFlow	0.27492	0.0827968	61	61	0.00160056	0.210656
RXN0.1134...expasy..Pyruvate.dehydrogenase..acetyl.transferring...1.2.4.1.	HbA1c	-0.152154	0.0469485	61	61	0.0020253	0.210656
SUCCDIAMINOPIMDESUCC.RXN...expasy..Succinyl.diaminopimelate.desuccinylase..3.5.1.18.	Age	0.158911	0.0472527	61	61	0.00140932	0.210656
THIAMIN.PYROPHOSPHOKINASE.RXN...expasy..Thiamine.diphosphokinase..2.7.6.2.	Caries	0.365826	0.117189	61	61	0.00286497	0.210656
X1.3.99.23.RXN...expasy..All.trans.retinol.13.14.reductase..1.3.99.23.	Caries	0.66723	0.221091	61	61	0.00385167	0.227509
X1TRANSKETO.RXN...expasy..Transketolase..2.2.1.1.	Periodontitis	-0.0963918	0.0314848	61	61	0.00340327	0.227509
H2PTEROATESYNTH.RXN...expasy..Dihydropteroate.synthase..2.5.1.15.	Age	0.0573421	0.0188604	61	61	0.00361463	0.227509
IMP.DEHYDROG.RXN...expasy..IMP.dehydrogenase..1.1.1.205.	Caries	0.0854464	0.0278626	61	61	0.0033535	0.227509
N.ACYLGLUCOSAMINE.2.EPIMERASE.RXN...expasy..N.acylglucosamine.2.epimerase..5.1.3.8.	Caries	0.339456	0.111974	61	61	0.00370578	0.227509
R381.RXN...metacyc..N.acetyl..beta..D.glucosamine.2.epimerase..5.1.3.8.	Caries	0.339456	0.111974	61	61	0.00370578	0.227509
RXN.10837...expasy..Phosphinothricin.acetyltransferase..2.3.1.183.	Caries	0.955338	0.316059	61	58	0.00380024	0.227509
RXN.13163...expasy..3.isopropylmalate.dehydratase..4.2.1.33.	Caries	0.0393652	0.0129123	61	61	0.00353019	0.227509
RXN.15513...expasy..Phosphoglycerate.mutase..2.3.diphosphoglycerate.dependent...5.4.2.11.	HbA1c	-0.0437816	0.0144805	61	61	0.00379137	0.227509
THREDEHYD.RXN...expasy..Threonine.ammonia.lyase..4.3.1.19.	Periodontitis	-0.0639359	0.0208896	61	61	0.00341182	0.227509
BADH.RXN...expasy..Betaine.aldehyde.dehydrogenase..1.2.1.8.	Periodontitis	-0.580746	0.19414	61	61	0.00415055	0.229598
HOMSUCTRAN.RXN...expasy..Homoserine.O.succinyltransferase..2.3.1.46.	HbA1c	-0.439552	0.146103	61	61	0.00395517	0.229598
PYRROLINECARBREDUCT.RXN...expasy..Pyrroline.5.carboxylate.reductase..1.5.1.2.	Periodontitis	-0.0591046	0.0197559	61	61	0.0041463	0.229598
SIROHEME.FERROCHELAT.RXN...expasy..Sirohydrochlorin.ferrochelatase..4.99.1.4.	Periodontitis	-0.316081	0.105596	61	61	0.00412798	0.229598
X3.1.3.16.RXN...expasy..Protein.serine.threonine.phosphatase..3.1.3.16.	Caries	0.405504	0.137365	61	61	0.00463402	0.241659
GLUC1PADENYLTRANS.RXN...expasy..Glucose.1.phosphate.adenylyltransferase..2.7.7.27.	Age	-0.0650721	0.0220773	61	61	0.00469322	0.241659
RXN0.705...expasy..3.dehydro.L.gulonate.6.phosphate.decarboxylase..4.1.1.85.	Caries	0.586715	0.198206	61	61	0.00453044	0.241659
SAICARSYN.RXN...expasy..Phosphoribosylaminoimidazolesuccinocarboxamide.synthase..6.3.2.6.	Caries	0.0318391	0.0107831	61	61	0.00462551	0.241659
TRIOSEPISOMERIZATION.RXN...expasy..Triose.phosphate.isomerase..5.3.1.1.	Caries	0.0427911	0.0145262	61	61	0.0047153	0.241659
CYCLOMALTODEXTRINASE.RXN...expasy..Cyclomaltodextrinase..3.2.1.54.	Caries	1.17733	0.401193	61	52	0.00486485	0.2422
GLYCOGEN.BRANCH.RXN...expasy..1.4.alpha.glucan.branching.enzyme..2.4.1.18.	Caries	0.0666129	0.0226832	61	61	0.00483661	0.2422
ILEDEAMINE.RXN...metacyc..isoleucine.dehydrogenase..1.4.1.9.	Caries	0.407327	0.139411	61	61	0.00504096	0.247433
The MaAsLin 2 multivariate model was adjusted for age, salivary flow, caries extent, and periodontitis severity. P-values are two-sided, with multiple comparisons corrected using the Benjamini-Hochberg false discovery rate (FDR).

## Sheet: Supplementary Data 18
Supplementary Data 18. Significant associations between metagenomic enzymes (Enzyme Commission, EC) and fasting plasma glucose (FPG) levels
Feature	Metadata	Coefficient	Standard error	N	N not 0	p-value	FDR p-value
X5.4.99.16.RXN...expasy..Maltose.alpha.D.glucosyltransferase..5.4.99.16.	Caries	1.54331	0.31891	61	49	1.09443e-05	0.036095
ACSERLY.RXN...expasy..Cysteine.synthase..2.5.1.47.	Caries	0.0533683	0.0117551	61	61	3.10718e-05	0.036095
RIBULPEPIM.RXN...expasy..L.ribulose.5.phosphate.4.epimerase..5.1.3.4.	Caries	0.695419	0.151687	61	61	2.66431e-05	0.036095
X3.1.21.5.RXN...expasy..Type.III.site.specific.deoxyribonuclease..3.1.21.5.	Caries	0.882494	0.216337	61	61	0.000147084	0.0610003
ALKANAL.MONOOXYGENASE.FMN.LINKED.RXN...expasy..Bacterial.luciferase..1.14.14.3.	Caries	0.99911	0.245692	61	59	0.00015339	0.0610003
ARYL.ALCOHOL.DEHYDROGENASE.NADP..RXN...expasy..Aryl.alcohol.dehydrogenase..NADP......1.1.1.91.	Caries	1.2142	0.294981	61	56	0.000130181	0.0610003
QOR.RXN...expasy..NADPH.quinone.reductase..1.6.5.5.	Caries	1.13042	0.268653	61	61	9.60048e-05	0.0610003
RHAMNULOKIN.RXN...expasy..Rhamnulokinase..2.7.1.5.	Caries	0.692388	0.170606	61	61	0.000157533	0.0610003
RHAMNULPALDOL.RXN...expasy..Rhamnulose.1.phosphate.aldolase..4.1.2.19.	Caries	0.730134	0.175115	61	61	0.000109082	0.0610003
FERREDOXIN..NITRITE.REDUCTASE.RXN...expasy..Ferredoxin..nitrite.reductase..1.7.7.1.	Caries	1.11741	0.279934	61	60	0.00019603	0.0683164
AMYLOSUCRASE.RXN...expasy..Amylosucrase..2.4.1.4.	Periodontitis	-0.409629	0.104414	61	61	0.000245022	0.0727916
HOMOSERDEHYDROG.RXN...expasy..Homoserine.dehydrogenase..1.1.1.3.	Caries	0.0518114	0.0132303	61	61	0.000250646	0.0727916
X2.1.1.17.RXN...expasy..Phosphatidylethanolamine.N.methyltransferase..2.1.1.17.	Caries	0.956473	0.258307	61	61	0.000495349	0.123306
DIAMINOPIMELATE.DEHYDROGENASE.RXN...expasy..Diaminopimelate.dehydrogenase..1.4.1.16.	Periodontitis	0.280893	0.0757492	61	61	0.000487075	0.123306
X3.2.1.64.RXN...expasy..2.6.beta.fructan.6.levanbiohydrolase..3.2.1.64.	Caries	1.31519	0.358196	61	45	0.000546332	0.126931
X1.2.1.27.RXN...expasy..Methylmalonate.semialdehyde.dehydrogenase..CoA.acylating...1.2.1.27.	Caries	0.424908	0.126555	61	61	0.0014327	0.13218
X2.7.8.24.RXN...expasy..Phosphatidylcholine.synthase..2.7.8.24.	Caries	1.05847	0.291468	61	61	0.000619552	0.13218
X2.7.8.6.RXN...expasy..Undecaprenyl.phosphate.galactose.phosphotransferase..2.7.8.6.	Caries	0.507002	0.150648	61	61	0.0013989	0.13218
X3.4.23.43.RXN...expasy..Prepilin.peptidase..3.4.23.43.	Periodontitis	-0.472771	0.131566	61	61	0.000697531	0.13218
X4.CARBOXYMUCONOLACTONE.DECARBOXYLASE.RXN...expasy..4.carboxymuconolactone.decarboxylase..4.1.1.44.	Caries	0.437768	0.126758	61	61	0.00107204	0.13218
ADENYLOSUCCINATE.SYNTHASE.RXN...expasy..Adenylosuccinate.synthase..6.3.4.4.	Caries	0.0340434	0.00955787	61	61	0.000769248	0.13218
BADH.RXN...expasy..Betaine.aldehyde.dehydrogenase..1.2.1.8.	Caries	0.674248	0.194138	61	61	0.00101033	0.13218
DIHYDROOROT.RXN...expasy..Dihydroorotase..3.5.2.3.	Caries	0.0301064	0.00896115	61	61	0.00142347	0.13218
GLUCARDEHYDRA.RXN...expasy..Glucarate.dehydratase..4.2.1.40.	Caries	1.20582	0.342924	61	57	0.000885053	0.13218
GMP.SYN.GLUT.RXN...expasy..GMP.synthase..glutamine.hydrolyzing...6.3.5.2.	Periodontitis	0.0689996	0.0201234	61	61	0.00115564	0.13218
GSHTRAN.RXN...expasy..Glutathione.transferase..2.5.1.18.	Periodontitis	-0.439025	0.12181	61	61	0.000674589	0.13218
HOMOCYSTEINE.S.METHYLTRANSFERASE.RXN...expasy..Homocysteine.S.methyltransferase..2.1.1.10.	Caries	0.50732	0.148217	61	61	0.00117688	0.13218
HOMSUCTRAN.RXN...expasy..Homoserine.O.succinyltransferase..2.3.1.46.	Periodontitis	-0.446695	0.127051	61	61	0.000886238	0.13218
ISOCHORMAT.RXN...expasy..Isochorismatase..3.3.2.1.	Caries	0.666014	0.195599	61	61	0.00124198	0.13218
LEVANSUCRASE.RXN...expasy..Levansucrase..2.4.1.10.	Caries	1.21315	0.342081	61	48	0.000806832	0.13218
LXULRU5P.RXN...expasy..L.ribulose.5.phosphate.3.epimerase..5.1.3.22.	Caries	0.779383	0.23036	61	61	0.00132584	0.13218
MMUM.RXN...expasy..Homocysteine.S.methyltransferase..2.1.1.10.	Caries	0.50732	0.148217	61	61	0.00117688	0.13218
MYO.INOSITOL.1OR.4.MONOPHOSPHATASE.RXN...expasy..Inositol.phosphate.phosphatase..3.1.3.25.	Periodontitis	-0.378098	0.110065	61	61	0.00113343	0.13218
MYO.INOSITOL.2.DEHYDROGENASE.RXN...expasy..Inositol.2.dehydrogenase..1.1.1.18.	Caries	0.426172	0.127007	61	61	0.00144127	0.13218
PRPPAMIDOTRANS.RXN...expasy..Amidophosphoribosyltransferase..2.4.2.14.	Caries	0.055861	0.0159026	61	61	0.000894858	0.13218
PURINE.NUCLEOSIDASE.RXN...expasy..Purine.nucleosidase..3.2.2.1.	Caries	0.701411	0.205078	61	61	0.00118617	0.13218
RETINOL.DEHYDROGENASE.RXN...metacyc..all.trans.retinol.dehydrogenase..NAD...1.1.1.105.	Caries	1.14894	0.329276	61	58	0.000961354	0.13218
RXN.10837...expasy..Phosphinothricin.acetyltransferase..2.3.1.183.	Caries	1.04927	0.310832	61	58	0.00135663	0.13218
X5.DEHYDRO.2.DEOXYGLUCONOKINASE.RXN...expasy..5.dehydro.2.deoxygluconokinase..2.7.1.92.	Caries	0.59096	0.177077	61	61	0.00152196	0.134635
THIAMIN.PYROPHOSPHOKINASE.RXN...expasy..Thiamine.diphosphokinase..2.7.6.2.	Caries	0.38868	0.116644	61	61	0.00154531	0.134635
X1.3.99.23.RXN...expasy..All.trans.retinol.13.14.reductase..1.3.99.23.	Caries	0.706762	0.216616	61	61	0.00189897	0.143868
BADH.RXN...expasy..Betaine.aldehyde.dehydrogenase..1.2.1.8.	Periodontitis	-0.62572	0.190545	61	61	0.00178419	0.143868
CYCLOMALTODEXTRINASE.RXN...expasy..Cyclomaltodextrinase..3.2.1.54.	Caries	1.28138	0.391422	61	52	0.00183871	0.143868
GALPMUT.RXN...expasy..UDP.galactopyranose.mutase..5.4.99.9.	Caries	0.237485	0.0721076	61	61	0.00173391	0.143868
HOMSUCTRAN.RXN...expasy..Homoserine.O.succinyltransferase..2.3.1.46.	FPG	-0.443355	0.135837	61	61	0.00189263	0.143868
QOR.RXN...expasy..NADPH.quinone.reductase..1.6.5.5.	Periodontitis	-0.865025	0.263681	61	61	0.00180151	0.143868
GLYOXI.RXN...expasy..Lactoylglutathione.lyase..4.4.1.5.	Periodontitis	-0.306756	0.0947124	61	61	0.00203756	0.151083
IMP.DEHYDROG.RXN...expasy..IMP.dehydrogenase..1.1.1.205.	Caries	0.0891175	0.0276007	61	61	0.00209831	0.152346
ASPARTATEKIN.RXN...expasy..Aspartate.kinase..2.7.2.4.	Caries	0.0428281	0.013329	61	61	0.00219681	0.156243
X3.1.3.16.RXN...expasy..Protein.serine.threonine.phosphatase..3.1.3.16.	Caries	0.430915	0.136185	61	61	0.00253361	0.156959
GLYC3PDEHYDROGBIOSYN.RXN...expasy..Glycerol.3.phosphate.dehydrogenase..NAD.P.......1.1.1.94.	FPG	-0.086875	0.0273392	61	61	0.00243636	0.156959
N.ACYLGLUCOSAMINE.2.EPIMERASE.RXN...expasy..N.acylglucosamine.2.epimerase..5.1.3.8.	Caries	0.349731	0.110423	61	61	0.00251175	0.156959
PYRROLINECARBREDUCT.RXN...expasy..Pyrroline.5.carboxylate.reductase..1.5.1.2.	Periodontitis	-0.0624467	0.0197638	61	61	0.0025672	0.156959
R381.RXN...metacyc..N.acetyl..beta..D.glucosamine.2.epimerase..5.1.3.8.	Caries	0.349731	0.110423	61	61	0.00251175	0.156959
RXN.11598...expasy..16S.rRNA..uracil.1498..N.3...methyltransferase..2.1.1.193.	Age	0.059216	0.0185042	61	61	0.00228197	0.156959
RXN.15294...expasy..Bacterial.non.heme.ferritin..1.16.3.2.	salivaFlow	0.269181	0.084312	61	61	0.00233217	0.156959
RXN0.705...expasy..3.dehydro.L.gulonate.6.phosphate.decarboxylase..4.1.1.85.	Caries	0.612977	0.193706	61	61	0.00253163	0.156959
X1TRANSKETO.RXN...expasy..Transketolase..2.2.1.1.	Periodontitis	-0.0962009	0.0305576	61	61	0.00265393	0.157127
RIB5PISOM.RXN...expasy..Ribose.5.phosphate.isomerase..5.3.1.6.	Age	0.102536	0.0325783	61	61	0.00266012	0.157127
X2.4.1.109.RXN...expasy..Dolichyl.phosphate.mannose..protein.mannosyltransferase..2.4.1.109.	Caries	0.456706	0.148042	61	61	0.0031831	0.16012
ALARACECAT.RXN...expasy..Alanine.racemase..5.1.1.1.	Caries	0.0666446	0.0215074	61	61	0.00306059	0.16012
FUMARYLACETOACETASE.RXN...expasy..Fumarylacetoacetase..3.7.1.2.	Caries	0.737227	0.235462	61	61	0.00278909	0.16012
GLUTAMATESYN.RXN...expasy..Glutamate.synthase..NADPH...1.4.1.13.	Caries	0.504332	0.161529	61	61	0.00286024	0.16012
GLYCOGEN.BRANCH.RXN...expasy..1.4.alpha.glucan.branching.enzyme..2.4.1.18.	Caries	0.0698555	0.0225535	61	61	0.00307247	0.16012
ILEDEAMINE.RXN...metacyc..isoleucine.dehydrogenase..1.4.1.9.	Caries	0.42949	0.137395	61	61	0.00282982	0.16012
LEVANSUCRASE.RXN...expasy..Levansucrase..2.4.1.10.	FPG	1.11921	0.358967	61	48	0.0028964	0.16012
OROPRIBTRANS.RXN...expasy..Orotate.phosphoribosyltransferase..2.4.2.10.	Periodontitis	-0.0426877	0.0138271	61	61	0.00316242	0.16012
RXN.17362...expasy..Signal.peptidase.II..3.4.23.36.	Age	0.0560841	0.0182011	61	61	0.00321618	0.16012
SAICARSYN.RXN...expasy..Phosphoribosylaminoimidazolesuccinocarboxamide.synthase..6.3.2.6.	Caries	0.033178	0.0107027	61	61	0.00304921	0.16012
TRIOSEPISOMERIZATION.RXN...expasy..Triose.phosphate.isomerase..5.3.1.1.	Caries	0.0444289	0.0143712	61	61	0.00312399	0.16012
SIROHEME.FERROCHELAT.RXN...expasy..Sirohydrochlorin.ferrochelatase..4.99.1.4.	Periodontitis	-0.320261	0.10421	61	61	0.00329173	0.161573
AICARTRANSFORM.RXN...expasy..Phosphoribosylaminoimidazolecarboxamide.formyltransferase..2.1.2.3.	Age	0.0464389	0.0151538	61	61	0.00337465	0.163343
X2.7.7.15.RXN...expasy..Choline.phosphate.cytidylyltransferase..2.7.7.15.	Caries	0.512841	0.168484	61	61	0.00357872	0.164343
X2.7.7.8.RXN...expasy..Polyribonucleotide.nucleotidyltransferase..2.7.7.8.	Caries	0.0419952	0.0139416	61	61	0.00391404	0.164343
X3.2.1.64.RXN...expasy..2.6.beta.fructan.6.levanbiohydrolase..3.2.1.64.	FPG	1.13587	0.375876	61	45	0.00380817	0.164343
X5.AMINOLEVULINIC.ACID.SYNTHASE.RXN...expasy..5.aminolevulinate.synthase..2.3.1.37.	Caries	0.772004	0.256147	61	60	0.00389529	0.164343
HOLOCYTOCHROME.C.SYNTHASE.RXN...expasy..Holocytochrome.c.synthase..4.4.1.17.	Periodontitis	-0.351583	0.116651	61	61	0.00389474	0.164343
MYO.INOSOSE.2.DEHYDRATASE.RXN...expasy..Myo.inosose.2.dehydratase..4.2.1.44.	Caries	0.339279	0.112356	61	61	0.00383249	0.164343
NITRIC.OXIDE.REDUCTASE.RXN...expasy..Nitric.oxide.reductase..cytochrome.c...1.7.2.5.	Caries	0.481028	0.158104	61	61	0.00359267	0.164343
QOR.RXN...expasy..NADPH.quinone.reductase..1.6.5.5.	FPG	0.852508	0.281914	61	61	0.00378583	0.164343
RXN.13163...expasy..3.isopropylmalate.dehydratase..4.2.1.33.	Caries	0.0384092	0.0126611	61	61	0.00368401	0.164343
RXN.15513...expasy..Phosphoglycerate.mutase..2.3.diphosphoglycerate.dependent...5.4.2.11.	FPG	-0.0413301	0.0136237	61	61	0.0036835	0.164343
RXN.8999...expasy..diphosphate.specific...2.5.1.31.	Caries	0.475091	0.157063	61	61	0.00377677	0.164343
ARGININE..TRNA.LIGASE.RXN...expasy..Arginine..tRNA.ligase..6.1.1.19.	Caries	0.0281228	0.00938161	61	61	0.00407799	0.169188
THREDEHYD.RXN...expasy..Threonine.ammonia.lyase..4.3.1.19.	Periodontitis	-0.0618507	0.0206799	61	61	0.00415665	0.170423
HYDROXYLAMINE.REDUCTASE.RXN...expasy..Hydroxylamine.reductase..1.7.99.1.	Periodontitis	0.423501	0.142407	61	61	0.00435932	0.176654
X5.4.2.10.RXN...expasy..Phosphoglucosamine.mutase..5.4.2.10.	Caries	0.0351511	0.011919	61	61	0.0046712	0.182095
BETA.LACTAMASE.RXN...expasy..Beta.lactamase..3.5.2.6.	Periodontitis	-0.252917	0.0858288	61	61	0.00470259	0.182095
H2PTEROATESYNTH.RXN...expasy..Dihydropteroate.synthase..2.5.1.15.	Periodontitis	-0.0510524	0.0173151	61	61	0.00468064	0.182095
SUCCDIAMINOPIMDESUCC.RXN...expasy..Succinyl.diaminopimelate.desuccinylase..3.5.1.18.	Age	0.139463	0.0472767	61	61	0.00466117	0.182095
X1TRANSKETO.RXN...expasy..Transketolase..2.2.1.1.	FPG	-0.094864	0.0326707	61	61	0.00530014	0.188825
X3.1.1.73.RXN...expasy..Feruloyl.esterase..3.1.1.73.	Caries	0.983536	0.338963	61	56	0.00533009	0.188825
X3.4.22.40.RXN...expasy..Bleomycin.hydrolase..3.4.22.40.	Caries	0.406868	0.138984	61	61	0.00496212	0.188825
ADENOSYLHOMOCYSTEINE.NUCLEOSIDASE.RXN...expasy..Adenosylhomocysteine.nucleosidase..3.2.2.9.	Caries	0.181649	0.0626427	61	61	0.00535719	0.188825
GSADENYLATION.RXN...expasy...Glutamine.synthetase..adenylyltransferase..2.7.7.42.	Periodontitis	-0.153199	0.0528056	61	61	0.00533632	0.188825
GSDEADENYLATION.RXN...expasy...Glutamine.synthetase..adenylyl.L.tyrosine.phosphorylase..2.7.7.89.	Periodontitis	-0.155388	0.0533932	61	61	0.00520409	0.188825
L.LACTATE.DEHYDROGENASE.CYTOCHROME.RXN...expasy..L.lactate.dehydrogenase..cytochrome...1.1.2.3.	Periodontitis	-0.329701	0.113717	61	61	0.00536403	0.188825
MALTODEXGLUCOSID.RXN...expasy..Alpha.glucosidase..3.2.1.20.	Caries	0.655086	0.224986	61	61	0.0051838	0.188825
SUCCDIAMINOPIMDESUCC.RXN...expasy..Succinyl.diaminopimelate.desuccinylase..3.5.1.18.	Periodontitis	-0.128125	0.0441675	61	61	0.00534078	0.188825
POLYNUCLEOTIDE.ADENYLYLTRANSFERASE.RXN...expasy..Polynucleotide.adenylyltransferase..2.7.7.19.	Periodontitis	-0.335685	0.116104	61	61	0.00548473	0.18925
URACIL.PRIBOSYLTRANS.RXN...expasy..Uracil.phosphoribosyltransferase..2.4.2.9.	Caries	0.0542093	0.0187491	61	61	0.00548377	0.18925
FRUCTOKINASE.RXN...expasy..Fructokinase..2.7.1.4.	Caries	0.427631	0.148427	61	61	0.0056401	0.192703
X2.1.1.17.RXN...expasy..Phosphatidylethanolamine.N.methyltransferase..2.1.1.17.	FPG	0.777153	0.271057	61	61	0.00586073	0.194221
GAMMA.GLUTAMYLTRANSFERASE.RXN...expasy..Gamma.glutamyltransferase..2.3.2.2.	Periodontitis	-0.396875	0.138858	61	61	0.00600674	0.194221
GLYCPDIESTER.RXN...expasy..Glycerophosphodiester.phosphodiesterase..3.1.4.46.	Caries	0.378586	0.132207	61	61	0.00591772	0.194221
GLYRIBONUCSYN.RXN...expasy..Phosphoribosylamine..glycine.ligase..6.3.4.13.	Age	0.0387282	0.0135536	61	61	0.00601889	0.194221
H2PTEROATESYNTH.RXN...expasy..Dihydropteroate.synthase..2.5.1.15.	Age	0.0531924	0.018534	61	61	0.00581476	0.194221
L.LACTATE.DEHYDROGENASE.RXN...expasy..L.lactate.dehydrogenase..1.1.1.27.	Periodontitis	-0.0665436	0.0231836	61	61	0.00581005	0.194221
X2.7.7.39.RXN...expasy..Glycerol.3.phosphate.cytidylyltransferase..2.7.7.39.	Caries	0.338917	0.119014	61	61	0.00618052	0.19581
AMYLOMALT.RXN...expasy..4.alpha.glucanotransferase..2.4.1.25.	Caries	0.0600375	0.0210677	61	61	0.00614634	0.19581
RXN0.5398...expasy..Pseudouridylate.synthase..4.2.1.70.	Caries	0.38868	0.13675	61	61	0.00627292	0.196947
FERREDOXIN..NITRITE.REDUCTASE.RXN...expasy..Ferredoxin..nitrite.reductase..1.7.7.1.	FPG	0.829321	0.293752	61	60	0.00660737	0.202053
RXN.10837...expasy..Phosphinothricin.acetyltransferase..2.3.1.183.	FPG	0.921384	0.326175	61	58	0.00657852	0.202053
RXN.11633...expasy..16S.rRNA..adenine.1518..N.6..adenine.1519..N.6...dimethyltransferase..2.1.1.182.	Age	0.0430868	0.0152623	61	61	0.00660948	0.202053
PDXJ.RXN...expasy..Pyridoxine.5..phosphate.synthase..2.6.99.2.	Periodontitis	-0.448454	0.160099	61	61	0.00701562	0.209767
RXN.14903...expasy..Proline.dehydrogenase..1.5.5.2.	FPG	-0.561699	0.200855	61	61	0.00710259	0.209767
TRANS.RXN0.277...expasy..Proton.translocating.NAD.P.....transhydrogenase..7.1.1.1.	Periodontitis	-0.271975	0.0969315	61	61	0.00692591	0.209767
UNDECAPRENYL.DIPHOSPHATASE.RXN...expasy..Undecaprenyl.diphosphate.phosphatase..3.6.1.27.	Caries	0.0322804	0.0115422	61	61	0.00709905	0.209767
GLUCOSAMINE.6.P.DEAMIN.RXN...expasy..Glucosamine.6.phosphate.deaminase..3.5.99.6.	Periodontitis	0.113908	0.0409689	61	61	0.00741988	0.215486
PRPPSYN.RXN...expasy..Ribose.phosphate.diphosphokinase..2.7.6.1.	Caries	0.042008	0.0150953	61	61	0.00736995	0.215486
X3.2.1.68.RXN...expasy..Isoamylase..3.2.1.68.	Caries	0.791178	0.285989	61	59	0.00770222	0.220018
CYCLOMALTODEXTRINASE.RXN...expasy..Cyclomaltodextrinase..3.2.1.54.	FPG	1.13655	0.410743	61	52	0.00769002	0.220018
PMPOXI.RXN...expasy..Pyridoxal.5..phosphate.synthase..1.4.3.5.	FPG	-0.3749	0.135704	61	61	0.00778181	0.220485
IMPCYCLOHYDROLASE.RXN...expasy..IMP.cyclohydrolase..3.5.4.10.	Age	0.058805	0.021314	61	61	0.00785823	0.220854
RXN.11637...expasy..16S.rRNA..cytidine.1402..2..O..methyltransferase..2.1.1.198.	Age	0.0425474	0.0154456	61	61	0.00794978	0.22164
ETHANOLAMINEPHOSPHOTRANSFERASE.RXN...expasy..Ethanolaminephosphotransferase..2.7.8.1.	Periodontitis	-0.4603	0.16738	61	61	0.00804914	0.222629
X1.5.1.20.RXN...expasy..Methylenetetrahydrofolate.reductase..NAD.P.H...1.5.1.20.	Periodontitis	-0.0660312	0.0241112	61	61	0.00829859	0.222692
GLUC1PADENYLTRANS.RXN...expasy..Glucose.1.phosphate.adenylyltransferase..2.7.7.27.	Age	-0.0591005	0.0215835	61	61	0.00830704	0.222692
RXN0.5189...expasy..DNA.3.methyladenine.glycosylase.I..3.2.2.20.	Age	0.185127	0.0674326	61	61	0.00815002	0.222692
UDPNACETYLMURAMATEDEHYDROG.RXN...expasy..UDP.N.acetylmuramate.dehydrogenase..1.3.1.98.	Age	0.0357818	0.0130453	61	61	0.00820412	0.222692
MALTACETYLTRAN.RXN...expasy..Maltose.O.acetyltransferase..2.3.1.79.	Caries	0.35005	0.128032	61	61	0.00839921	0.223445
X1.8.4.12.RXN...expasy..Peptide.methionine..R..S.oxide.reductase..1.8.4.12.	Periodontitis	-0.0460825	0.0169963	61	61	0.00892358	0.224869
X2.4.1.83.RXN...expasy..Dolichyl.phosphate.beta.D.mannosyltransferase..2.4.1.83.	Caries	0.428201	0.160486	61	61	0.0100018	0.224869
AIRS.RXN...expasy..Phosphoribosylformylglycinamidine.cyclo.ligase..6.3.3.1.	Age	0.0435646	0.0163407	61	61	0.0100582	0.224869
ALCOHOL.DEHYDROG.GENERIC.RXN...expasy..Alcohol.dehydrogenase..1.1.1.1.	Periodontitis	-0.230794	0.0863781	61	61	0.00990341	0.224869
ASPARTASE.RXN...expasy..Aspartate.ammonia.lyase..4.3.1.1.	Periodontitis	0.179726	0.0675533	61	61	0.0102047	0.224869
DALADALALIG.RXN...expasy..D.alanine..D.alanine.ligase..6.3.2.4.	Caries	0.0607051	0.0222974	61	61	0.00866226	0.224869
DIHYDROXYISOVALDEHYDRAT.RXN...expasy..Dihydroxy.acid.dehydratase..4.2.1.9.	Caries	0.035361	0.0130824	61	61	0.00912413	0.224869
DIHYDROXYMETVALDEHYDRAT.RXN...metacyc..2.3.Dihydroxy.3.methylvalerate.dehydratase..4.2.1.9.	Caries	0.035361	0.0130824	61	61	0.00912413	0.224869
HOMOCYSMET.RXN...expasy..5.methyltetrahydropteroyltriglutamate..homocysteine.S.methyltransferase..2.1.1.14.	Periodontitis	-0.0725629	0.0271383	61	61	0.0098536	0.224869
HOMOCYSMETB12.RXN...expasy..Methionine.synthase..2.1.1.13.	salivaFlow	0.306071	0.112774	61	61	0.00886014	0.224869
HOMOSERKIN.RXN...expasy..Homoserine.kinase..2.7.1.39.	Age	0.0469484	0.0174224	61	61	0.00932516	0.224869
ISOCHORMAT.RXN...expasy..Isochorismatase..3.3.2.1.	Periodontitis	-0.511557	0.191978	61	61	0.0100939	0.224869
MANNPISOM.RXN...expasy..Mannose.6.phosphate.isomerase..5.3.1.8.	Caries	0.116236	0.0432178	61	61	0.00945346	0.224869
METHENYLTHFCYCLOHYDRO.RXN...expasy..Methenyltetrahydrofolate.cyclohydrolase..3.5.4.9.	Age	0.0572492	0.0212048	61	61	0.00920004	0.224869
PYROGLUTAMYL.PEPTIDASE.I.RXN...expasy..Pyroglutamyl.peptidase.I..3.4.19.3.	Periodontitis	0.171702	0.0631656	61	61	0.0087603	0.224869
RXN.10781...metacyc..5.hydroxytryptophol.dehydrogenase..1.1.1.1.	Periodontitis	-0.230745	0.0863685	61	61	0.00991057	0.224869
RXN.10915...metacyc..3.4.dihydroxyphenylglycol.dehydrogenase..1.1.1.1.	Periodontitis	-0.230745	0.0863685	61	61	0.00991057	0.224869
RXN.12588...expasy..Cysteine.desulfurase..2.8.1.7.	Periodontitis	-0.0830155	0.0309436	61	61	0.00962337	0.224869
RXN.13403...expasy..Uroporphyrinogen.III.C.methyltransferase..2.1.1.107.	Periodontitis	-0.170768	0.0627204	61	61	0.00865844	0.224869
RXN.13997...expasy..tRNA.adenine.34...deaminase..3.5.4.33.	Age	0.0546033	0.0202012	61	61	0.00912348	0.224869
RXN.5424...metacyc..indole.3.glycol.dehydrogenase..1.1.1.1.	Periodontitis	-0.230745	0.0863685	61	61	0.00991057	0.224869
RXN.9787...metacyc..cysteine..ThiI.sulfur.carrier.protein..L.cysteine.sulfurtransferase.desulfurase..2.8.1.7.	Periodontitis	-0.0830155	0.0309436	61	61	0.00962337	0.224869
RXN0.1147...expasy..Dihydrolipoyllysine.residue.succinyltransferase..2.3.1.61.	Periodontitis	-0.295325	0.110946	61	61	0.0101679	0.224869
RXN0.6274...expasy..tRNA.dimethylallyltransferase..2.5.1.75.	Caries	0.0856173	0.031892	61	61	0.00957762	0.224869
RXN66.478...metacyc..phytol.dehydrogenase..1.1.1.1.	Periodontitis	-0.230745	0.0863685	61	61	0.00991057	0.224869
SUGAR.PHOSPHATASE.RXN...expasy..Sugar.phosphatase..3.1.3.23.	Periodontitis	-0.368814	0.13604	61	61	0.0089298	0.224869
TDCEACT.RXN...expasy...Formate.C.acetyltransferase..activating.enzyme..1.97.1.4.	Caries	0.0911288	0.0339148	61	61	0.00951739	0.224869
THI.P.KIN.RXN...expasy..Thiamine.phosphate.kinase..2.7.4.16.	Age	0.0851672	0.0320363	61	61	0.0102594	0.224869
HOLOCYTOCHROME.C.SYNTHASE.RXN...expasy..Holocytochrome.c.synthase..4.4.1.17.	Caries	0.313204	0.118851	61	61	0.0109014	0.237446
X3.1.1.73.RXN...expasy..Feruloyl.esterase..3.1.1.73.	Periodontitis	-0.87472	0.332689	61	56	0.011074	0.238041
LEUCYLTRANSFERASE.RXN...expasy..Lysine.arginine.leucyltransferase..2.3.2.6.	Periodontitis	-0.30486	0.116248	61	61	0.0112703	0.238041
LTARTDEHYDRA.RXN...expasy..L....tartrate.dehydratase..4.2.1.32.	Caries	0.491386	0.187048	61	61	0.0111371	0.238041
NICOTINAMID.RXN...expasy..Nicotinamidase..3.5.1.19.	Caries	0.371046	0.141071	61	61	0.011046	0.238041
SUGAR.PHOSPHATASE.RXN...expasy..Sugar.phosphatase..3.1.3.23.	Caries	0.363606	0.138605	61	61	0.011246	0.238041
X2.7.13.3.RXN...expasy..Histidine.kinase..2.7.13.3.	Caries	0.0726409	0.0277617	61	61	0.0114446	0.240268
X6PFRUCTPHOS.RXN...expasy..6.phosphofructokinase..2.7.1.11.	Caries	0.0900651	0.0345401	61	61	0.0117163	0.240298
DTDPGLUCDEHYDRAT.RXN...expasy..dTDP.glucose.4.6.dehydratase..4.2.1.46.	Caries	0.0716488	0.0275622	61	61	0.0119621	0.240298
H2NEOPTERINALDOL.RXN...expasy..Dihydroneopterin.aldolase..4.1.2.25.	Age	0.0772196	0.0297436	61	61	0.0120666	0.240298
RXN.12588...expasy..Cysteine.desulfurase..2.8.1.7.	Age	0.0860624	0.0331219	61	61	0.0119987	0.240298
RXN.15154...expasy..Protein.N.pi..phosphohistidine..D.fructose.phosphotransferase..2.7.1.202.	Caries	0.556356	0.214028	61	61	0.0119646	0.240298
RXN.9787...metacyc..cysteine..ThiI.sulfur.carrier.protein..L.cysteine.sulfurtransferase.desulfurase..2.8.1.7.	Age	0.0860624	0.0331219	61	61	0.0119987	0.240298
S.ADENMETSYN.RXN...expasy..Methionine.adenosyltransferase..2.5.1.6.	Caries	0.0350315	0.0134242	61	61	0.0116549	0.240298
SUCROSEPHOSPHO.RXN...expasy..Protein.N.pi..phosphohistidine..sucrose.phosphotransferase..2.7.1.211.	Caries	0.556356	0.214028	61	61	0.0119646	0.240298
THRESYN.RXN...expasy..Threonine.synthase..4.2.3.1.	Caries	0.0567774	0.0218493	61	61	0.0119914	0.240298
PREPHENATE.DEHYDROGENASE.NADP..RXN...expasy..Prephenate.dehydrogenase..NADP......1.3.1.13.	Periodontitis	-0.41204	0.159332	61	61	0.0123865	0.245267
S.FORMYLGLUTATHIONE.HYDROLASE.RXN...expasy..S.formylglutathione.hydrolase..3.1.2.12.	Periodontitis	-0.472554	0.182951	61	61	0.0124854	0.245829
METHIONYL.TRNA.FORMYLTRANSFERASE.RXN...expasy..Methionyl.tRNA.formyltransferase..2.1.2.9.	Age	0.0372895	0.0144617	61	61	0.0126298	0.245975
RXN.11576...expasy..16S.rRNA..guanine.1207..N.2...methyltransferase..2.1.1.172.	Caries	0.389449	0.151045	61	61	0.012634	0.245975
The MaAsLin 2 multivariate model was adjusted for age, salivary flow, caries extent, and periodontitis severity. P-values are two-sided, with multiple comparisons corrected using the Benjamini-Hochberg false discovery rate (FDR).

## Sheet: Supplementary Data 19
Supplementary Data 19. Significant associations between metagenomic enzymes (Enzyme Commission, EC) and glycated albumin (GA) levels
Feature	Metadata	Coefficient	Standard error	N	N not 0	p-value	FDR p-value
ACSERLY.RXN...expasy..Cysteine.synthase..2.5.1.47.	Caries	0.0571089	0.0120795	61	61	1.61929e-05	0.0564322
X5.4.99.16.RXN...expasy..Maltose.alpha.D.glucosyltransferase..5.4.99.16.	Caries	1.46714	0.338888	61	49	6.38065e-05	0.111183
RIBULPEPIM.RXN...expasy..L.ribulose.5.phosphate.4.epimerase..5.1.3.4.	Caries	0.66728	0.158856	61	61	9.8345e-05	0.114244
X3.1.21.5.RXN...expasy..Type.III.site.specific.deoxyribonuclease..3.1.21.5.	Caries	0.858125	0.226238	61	61	0.000372213	0.146699
ALKANAL.MONOOXYGENASE.FMN.LINKED.RXN...expasy..Bacterial.luciferase..1.14.14.3.	Caries	0.970461	0.253292	61	59	0.000329256	0.146699
AMYLOSUCRASE.RXN...expasy..Amylosucrase..2.4.1.4.	Periodontitis	-0.402215	0.104047	61	61	0.000294922	0.146699
DIAMINOPIMELATE.DEHYDROGENASE.RXN...expasy..Diaminopimelate.dehydrogenase..1.4.1.16.	Periodontitis	0.29631	0.077623	61	61	0.000344457	0.146699
HOMOSERDEHYDROG.RXN...expasy..Homoserine.dehydrogenase..1.1.1.3.	Caries	0.0524769	0.0136905	61	61	0.000327465	0.146699
RHAMNULOKIN.RXN...expasy..Rhamnulokinase..2.7.1.5.	Caries	0.670758	0.177099	61	61	0.00037885	0.146699
ARYL.ALCOHOL.DEHYDROGENASE.NADP..RXN...expasy..Aryl.alcohol.dehydrogenase..NADP......1.1.1.91.	Caries	1.1469	0.309491	61	56	0.000490864	0.155515
RHAMNULPALDOL.RXN...expasy..Rhamnulose.1.phosphate.aldolase..4.1.2.19.	Caries	0.684435	0.184578	61	61	0.000487214	0.155515
X3.4.23.43.RXN...expasy..Prepilin.peptidase..3.4.23.43.	Periodontitis	-0.47598	0.131454	61	61	0.000640425	0.158377
ADENYLOSUCCINATE.SYNTHASE.RXN...expasy..Adenylosuccinate.synthase..6.3.4.4.	Caries	0.0356514	0.0099005	61	61	0.000681371	0.158377
HOMSUCTRAN.RXN...expasy..Homoserine.O.succinyltransferase..2.3.1.46.	Periodontitis	-0.478451	0.132873	61	61	0.000681678	0.158377
QOR.RXN...expasy..NADPH.quinone.reductase..1.6.5.5.	Caries	1.04958	0.289943	61	61	0.000642287	0.158377
PRPPAMIDOTRANS.RXN...expasy..Amidophosphoribosyltransferase..2.4.2.14.	Caries	0.0580669	0.0163703	61	61	0.000805035	0.175347
BADH.RXN...expasy..Betaine.aldehyde.dehydrogenase..1.2.1.8.	Caries	0.706111	0.201378	61	61	0.000912337	0.187029
FERREDOXIN..NITRITE.REDUCTASE.RXN...expasy..Ferredoxin..nitrite.reductase..1.7.7.1.	Caries	1.01621	0.297215	61	60	0.00119015	0.207383
GSHTRAN.RXN...expasy..Glutathione.transferase..2.5.1.18.	Periodontitis	-0.417996	0.121496	61	61	0.00111573	0.207383
OROPRIBTRANS.RXN...expasy..Orotate.phosphoribosyltransferase..2.4.2.10.	Periodontitis	-0.0467749	0.013617	61	61	0.00113408	0.207383
X1.2.1.27.RXN...expasy..Methylmalonate.semialdehyde.dehydrogenase..CoA.acylating...1.2.1.27.	Caries	0.438125	0.130167	61	61	0.00139727	0.231881
The MaAsLin 2 multivariate model was adjusted for age, salivary flow, caries extent, and periodontitis severity. P-values are two-sided, with multiple comparisons corrected using the Benjamini-Hochberg false discovery rate (FDR).

## Sheet: Supplementary Data 20
Supplementary Data 20. Significant associations between metagenomic enzymes (Enzyme Commission, EC) and GlcFruMig scores
Feature	Metadata	Coefficient	Standard error	N	N not 0	p-value	FDR p-value
RXN1G.4...expasy..Mycothiol.synthase..2.3.1.189.	GlcFruMig	-0.507177	0.102392	61	61	7.31311e-06	0.0254862
X5.4.99.16.RXN...expasy..Maltose.alpha.D.glucosyltransferase..5.4.99.16.	Caries	1.49083	0.31906	61	49	1.96312e-05	0.0342074
RIBULPEPIM.RXN...expasy..L.ribulose.5.phosphate.4.epimerase..5.1.3.4.	Caries	0.660815	0.146456	61	61	3.42111e-05	0.0397419
ACSERLY.RXN...expasy..Cysteine.synthase..2.5.1.47.	Caries	0.0521277	0.0120852	61	61	6.73292e-05	0.0586606
X3.1.21.5.RXN...expasy..Type.III.site.specific.deoxyribonuclease..3.1.21.5.	Caries	0.858146	0.2167	61	61	0.000217328	0.0613888
ALARACECAT.RXN...expasy..Alanine.racemase..5.1.1.1.	GlcFruMig	0.0901807	0.022586	61	61	0.000195347	0.0613888
ALKANAL.MONOOXYGENASE.FMN.LINKED.RXN...expasy..Bacterial.luciferase..1.14.14.3.	Caries	0.973989	0.245087	61	59	0.000207646	0.0613888
ARYL.ALCOHOL.DEHYDROGENASE.NADP..RXN...expasy..Aryl.alcohol.dehydrogenase..NADP......1.1.1.91.	Caries	1.17763	0.296672	61	56	0.00021078	0.0613888
CARBODEHYDRAT.RXN...expasy..Carbonic.anhydrase..4.2.1.1.	GlcFruMig	-0.379035	0.0943532	61	61	0.000180355	0.0613888
HOMSUCTRAN.RXN...expasy..Homoserine.O.succinyltransferase..2.3.1.46.	GlcFruMig	-0.595296	0.142824	61	61	0.000109595	0.0613888
QOR.RXN...expasy..NADPH.quinone.reductase..1.6.5.5.	Caries	1.11394	0.282442	61	61	0.000228997	0.0613888
RHAMNULOKIN.RXN...expasy..Rhamnulokinase..2.7.1.5.	Caries	0.67994	0.171697	61	61	0.000217291	0.0613888
RHAMNULPALDOL.RXN...expasy..Rhamnulose.1.phosphate.aldolase..4.1.2.19.	Caries	0.701154	0.174535	61	61	0.000180303	0.0613888
FERREDOXIN..NITRITE.REDUCTASE.RXN...expasy..Ferredoxin..nitrite.reductase..1.7.7.1.	Caries	1.06995	0.282059	61	60	0.000371802	0.0809832
MALATE.DEHYDROGENASE.ACCEPTOR.RXN...expasy..Malate.dehydrogenase..quinone...1.1.5.4.	GlcFruMig	-0.433857	0.114083	61	61	0.000360562	0.0809832
RXN.14971...expasy..Succinate.dehydrogenase..quinone...1.3.5.1.	GlcFruMig	-0.459751	0.120079	61	61	0.000332082	0.0809832
AMYLOSUCRASE.RXN...expasy..Amylosucrase..2.4.1.4.	Periodontitis	-0.39875	0.105943	61	61	0.000408491	0.0837406
HOMOSERDEHYDROG.RXN...expasy..Homoserine.dehydrogenase..1.1.1.3.	Caries	0.0482767	0.0130221	61	61	0.000488486	0.0945762
PMPOXI.RXN...expasy..Pyridoxal.5..phosphate.synthase..1.4.3.5.	GlcFruMig	-0.526348	0.143247	61	61	0.000541696	0.0982424
SUCCDIAMINOPIMDESUCC.RXN...expasy..Succinyl.diaminopimelate.desuccinylase..3.5.1.18.	Age	0.177268	0.0484118	61	61	0.000563801	0.0982424
DIAMINOPIMELATE.DEHYDROGENASE.RXN...expasy..Diaminopimelate.dehydrogenase..1.4.1.16.	Periodontitis	0.279722	0.0781462	61	61	0.000728366	0.120874
OROPRIBTRANS.RXN...expasy..Orotate.phosphoribosyltransferase..2.4.2.10.	Periodontitis	-0.0490174	0.0137743	61	61	0.000776919	0.123071
X1.2.1.27.RXN...expasy..Methylmalonate.semialdehyde.dehydrogenase..CoA.acylating...1.2.1.27.	Caries	0.405515	0.125274	61	61	0.00204837	0.128453
X2.1.1.17.RXN...expasy..Phosphatidylethanolamine.N.methyltransferase..2.1.1.17.	Caries	0.923759	0.264843	61	61	0.000965328	0.128453
X2.7.8.24.RXN...expasy..Phosphatidylcholine.synthase..2.7.8.24.	Caries	1.01819	0.292497	61	61	0.00098592	0.128453
X2.7.8.6.RXN...expasy..Undecaprenyl.phosphate.galactose.phosphotransferase..2.7.8.6.	Caries	0.48152	0.148617	61	61	0.00203042	0.128453
X3.1.26.12.RXN...expasy..Ribonuclease.E..3.1.26.12.	GlcFruMig	-0.80048	0.232457	61	61	0.00110515	0.128453
X3.2.1.64.RXN...expasy..2.6.beta.fructan.6.levanbiohydrolase..3.2.1.64.	Caries	1.27779	0.371752	61	45	0.0011266	0.128453
X4.CARBOXYMUCONOLACTONE.DECARBOXYLASE.RXN...expasy..4.carboxymuconolactone.decarboxylase..4.1.1.44.	Caries	0.413929	0.124465	61	61	0.00157569	0.128453
X5.DEHYDRO.2.DEOXYGLUCONOKINASE.RXN...expasy..5.dehydro.2.deoxygluconokinase..2.7.1.92.	Caries	0.567978	0.176288	61	61	0.00214146	0.128453
X5.4.2.10.RXN...expasy..Phosphoglucosamine.mutase..5.4.2.10.	GlcFruMig	0.0414227	0.0127889	61	61	0.00203677	0.128453
X6PGLUCONOLACT.RXN...expasy..6.phosphogluconolactonase..3.1.1.31.	GlcFruMig	-0.233026	0.0699325	61	61	0.0015455	0.128453
ADENYLOSUCCINATE.SYNTHASE.RXN...expasy..Adenylosuccinate.synthase..6.3.4.4.	Caries	0.0312522	0.00949128	61	61	0.00173784	0.128453
BADH.RXN...expasy..Betaine.aldehyde.dehydrogenase..1.2.1.8.	Caries	0.681123	0.196908	61	61	0.00105416	0.128453
CHORISMATEMUT.RXN...expasy..Chorismate.mutase..5.4.99.5.	GlcFruMig	-0.179581	0.0529696	61	61	0.00129845	0.128453
GALPMUT.RXN...expasy..UDP.galactopyranose.mutase..5.4.99.9.	Caries	0.233669	0.0726445	61	61	0.00217467	0.128453
GLUCARDEHYDRA.RXN...expasy..Glucarate.dehydratase..4.2.1.40.	Caries	1.16907	0.344269	61	57	0.00127696	0.128453
GMP.SYN.GLUT.RXN...expasy..GMP.synthase..glutamine.hydrolyzing...6.3.5.2.	Periodontitis	0.0690359	0.0204577	61	61	0.00136122	0.128453
GSAAMINOTRANS.RXN...expasy..Glutamate.1.semialdehyde.2.1.aminomutase..5.4.3.8.	Age	0.101249	0.0306008	61	61	0.00165734	0.128453
GSHTRAN.RXN...expasy..Glutathione.transferase..2.5.1.18.	Periodontitis	-0.431787	0.123916	61	61	0.000975504	0.128453
HOMOCYSTEINE.S.METHYLTRANSFERASE.RXN...expasy..Homocysteine.S.methyltransferase..2.1.1.10.	Caries	0.487404	0.148995	61	61	0.0018517	0.128453
HOMOSERINE.O.ACETYLTRANSFERASE.RXN...expasy..Homoserine.O.acetyltransferase..2.3.1.31.	GlcFruMig	0.105546	0.0327073	61	61	0.00210959	0.128453
ISOCHORMAT.RXN...expasy..Isochorismatase..3.3.2.1.	Caries	0.632038	0.193008	61	61	0.00183328	0.128453
LEUCYLTRANSFERASE.RXN...expasy..Lysine.arginine.leucyltransferase..2.3.2.6.	GlcFruMig	-0.426195	0.130425	61	61	0.00187119	0.128453
LEVANSUCRASE.RXN...expasy..Levansucrase..2.4.1.10.	Caries	1.16134	0.350086	61	48	0.0016155	0.128453
LXULRU5P.RXN...expasy..L.ribulose.5.phosphate.3.epimerase..5.1.3.22.	Caries	0.752607	0.23239	61	61	0.0020392	0.128453
MMUM.RXN...expasy..Homocysteine.S.methyltransferase..2.1.1.10.	Caries	0.487404	0.148995	61	61	0.0018517	0.128453
MYO.INOSITOL.1OR.4.MONOPHOSPHATASE.RXN...expasy..Inositol.phosphate.phosphatase..3.1.3.25.	Periodontitis	-0.361622	0.112283	61	61	0.00214922	0.128453
MYO.INOSITOL.2.DEHYDROGENASE.RXN...expasy..Inositol.2.dehydrogenase..1.1.1.18.	Caries	0.408453	0.126034	61	61	0.00202562	0.128453
OHMETHYLBILANESYN.RXN...expasy..Hydroxymethylbilane.synthase..2.5.1.61.	Age	0.126166	0.0372432	61	61	0.0013088	0.128453
PRPPAMIDOTRANS.RXN...expasy..Amidophosphoribosyltransferase..2.4.2.14.	Caries	0.0516814	0.0156006	61	61	0.0016373	0.128453
PURINE.NUCLEOSIDASE.RXN...expasy..Purine.nucleosidase..3.2.2.1.	Caries	0.675919	0.206123	61	61	0.00180883	0.128453
PYRROLINECARBREDUCT.RXN...expasy..Pyrroline.5.carboxylate.reductase..1.5.1.2.	Periodontitis	-0.0663552	0.0202405	61	61	0.00181351	0.128453
RETINOL.DEHYDROGENASE.RXN...metacyc..all.trans.retinol.dehydrogenase..NAD...1.1.1.105.	Caries	1.11996	0.335717	61	58	0.00152778	0.128453
RXN.11845...expasy..23S.rRNA..uridine.2552..2..O..methyltransferase..2.1.1.166.	GlcFruMig	-0.736204	0.227999	61	61	0.00209732	0.128453
RXN.14903...expasy..Proline.dehydrogenase..1.5.5.2.	GlcFruMig	-0.715729	0.216428	61	61	0.00166573	0.128453
RXN1G.4...expasy..Mycothiol.synthase..2.3.1.189.	Age	0.342691	0.099202	61	61	0.00106906	0.128453
THIAMIN.PYROPHOSPHOKINASE.RXN...expasy..Thiamine.diphosphokinase..2.7.6.2.	Caries	0.372607	0.11574	61	61	0.00215731	0.128453
UROGENIIISYN.RXN...expasy..Uroporphyrinogen.III.synthase..4.2.1.75.	GlcFruMig	-0.245051	0.0737469	61	61	0.00158894	0.128453
HOMSUCTRAN.RXN...expasy..Homoserine.O.succinyltransferase..2.3.1.46.	Periodontitis	-0.394261	0.123001	61	61	0.00224752	0.129014
NITRITE.REDUCTASE.CYTOCHROME.RXN...expasy..Nitrite.reductase..NO.forming...1.7.2.1.	GlcFruMig	-0.76988	0.240308	61	61	0.00225821	0.129014
X3.4.23.43.RXN...expasy..Prepilin.peptidase..3.4.23.43.	Periodontitis	-0.411836	0.129048	61	61	0.00234132	0.129043
DIHYDROOROT.RXN...expasy..Dihydroorotase..3.5.2.3.	Caries	0.0283919	0.00891031	61	61	0.00237522	0.129043
RXN.10837...expasy..Phosphinothricin.acetyltransferase..2.3.1.183.	Caries	0.996565	0.313202	61	58	0.00240682	0.129043
SULFITE.REDUCT.RXN...expasy..Assimilatory.sulfite.reductase..NADPH...1.8.1.2.	GlcFruMig	-0.853137	0.267534	61	61	0.00235812	0.129043
URITRANS.RXN...expasy...Protein.PII..uridylyltransferase..2.7.7.59.	GlcFruMig	-0.576762	0.182387	61	61	0.00254753	0.134517
THREDEHYD.RXN...expasy..Threonine.ammonia.lyase..4.3.1.19.	Periodontitis	-0.0662056	0.0209814	61	61	0.0025987	0.135171
RXN.11598...expasy..16S.rRNA..uracil.1498..N.3...methyltransferase..2.1.1.193.	Age	0.0620956	0.0197386	61	61	0.00267154	0.136916
X1.3.99.23.RXN...expasy..All.trans.retinol.13.14.reductase..1.3.99.23.	Caries	0.679132	0.217507	61	61	0.00285938	0.143507
X3.6.1.41.RXN...expasy..Bis.5..nucleosyl..tetraphosphatase..symmetrical...3.6.1.41.	GlcFruMig	-0.74135	0.238085	61	60	0.00293055	0.143507
IMP.DEHYDROG.RXN...expasy..IMP.dehydrogenase..1.1.1.205.	Caries	0.0834747	0.0268273	61	61	0.00294944	0.143507
SIROHEME.FERROCHELAT.RXN...expasy..Sirohydrochlorin.ferrochelatase..4.99.1.4.	GlcFruMig	-0.362819	0.116852	61	61	0.00300603	0.143507
SUPEROX.DISMUT.RXN...expasy..Superoxide.dismutase..1.15.1.1.	GlcFruMig	-0.0589817	0.0189889	61	61	0.00299597	0.143507
ETHAMLY.RXN...expasy..Ethanolamine.ammonia.lyase..4.3.1.7.	GlcFruMig	-0.515729	0.166864	61	61	0.00313122	0.147464
CYCLOMALTODEXTRINASE.RXN...expasy..Cyclomaltodextrinase..3.2.1.54.	Caries	1.22304	0.396992	61	52	0.00322156	0.148986
RIBOSYLHOMOCYSTEINASE.RXN...expasy..S.ribosylhomocysteine.lyase..4.4.1.21.	GlcFruMig	0.0979478	0.031824	61	61	0.00324904	0.148986
GLYOXI.RXN...expasy..Lactoylglutathione.lyase..4.4.1.5.	Periodontitis	-0.297148	0.096731	61	61	0.00330416	0.149545
X1.5.1.20.RXN...expasy..Methylenetetrahydrofolate.reductase..NAD.P.H...1.5.1.20.	Periodontitis	-0.0770634	0.0252847	61	61	0.00353864	0.150364
X3.1.3.16.RXN...expasy..Protein.serine.threonine.phosphatase..3.1.3.16.	Caries	0.412658	0.135456	61	61	0.00355272	0.150364
ALARACECAT.RXN...expasy..Alanine.racemase..5.1.1.1.	Caries	0.0594493	0.0196082	61	61	0.00370251	0.150364
ASPDECARBOX.RXN...expasy..Aspartate.1.decarboxylase..4.1.1.11.	GlcFruMig	0.125218	0.0413112	61	61	0.00371056	0.150364
BADH.RXN...expasy..Betaine.aldehyde.dehydrogenase..1.2.1.8.	Periodontitis	-0.592173	0.195332	61	61	0.00370508	0.150364
HOLOCYTOCHROME.C.SYNTHASE.RXN...expasy..Holocytochrome.c.synthase..4.4.1.17.	Periodontitis	-0.360818	0.118565	61	61	0.00358533	0.150364
N.ACYLGLUCOSAMINE.2.EPIMERASE.RXN...expasy..N.acylglucosamine.2.epimerase..5.1.3.8.	Caries	0.325869	0.106889	61	61	0.00353005	0.150364
R381.RXN...metacyc..N.acetyl..beta..D.glucosamine.2.epimerase..5.1.3.8.	Caries	0.325869	0.106889	61	61	0.00353005	0.150364
RXN0.705...expasy..3.dehydro.L.gulonate.6.phosphate.decarboxylase..4.1.1.85.	Caries	0.574926	0.189399	61	61	0.0036643	0.150364
RXN.15294...expasy..Bacterial.non.heme.ferritin..1.16.3.2.	salivaFlow	0.245834	0.0812691	61	61	0.0037758	0.151249
X1TRANSKETO.RXN...expasy..Transketolase..2.2.1.1.	Periodontitis	-0.0960795	0.0318968	61	61	0.00391419	0.151975
ASPARTATEKIN.RXN...expasy..Aspartate.kinase..2.7.2.4.	Caries	0.0401962	0.0133568	61	61	0.00394504	0.151975
ILEDEAMINE.RXN...metacyc..isoleucine.dehydrogenase..1.4.1.9.	Caries	0.410115	0.136548	61	61	0.00401195	0.151975
POLYNUCLEOTIDE.ADENYLYLTRANSFERASE.RXN...expasy..Polynucleotide.adenylyltransferase..2.7.7.19.	Periodontitis	-0.35332	0.117526	61	61	0.00397962	0.151975
RIB5PISOM.RXN...expasy..Ribose.5.phosphate.isomerase..5.3.1.6.	Age	0.105848	0.0352208	61	61	0.00399156	0.151975
OHMETHYLBILANESYN.RXN...expasy..Hydroxymethylbilane.synthase..2.5.1.61.	GlcFruMig	-0.115201	0.0384409	61	61	0.00408726	0.153162
CTPSYN.RXN...expasy..CTP.synthase..glutamine.hydrolyzing...6.3.4.2.	Periodontitis	-0.0887492	0.0296895	61	61	0.00417544	0.153173
FUMARYLACETOACETASE.RXN...expasy..Fumarylacetoacetase..3.7.1.2.	Caries	0.700143	0.234217	61	61	0.00417489	0.153173
GLUTAMATESYN.RXN...expasy..Glutamate.synthase..NADPH...1.4.1.13.	Caries	0.471035	0.1578	61	61	0.00422536	0.153389
X2.4.1.109.RXN...expasy..Dolichyl.phosphate.mannose..protein.mannosyltransferase..2.4.1.109.	Caries	0.4301	0.145117	61	61	0.00448401	0.153544
X2.7.7.15.RXN...expasy..Choline.phosphate.cytidylyltransferase..2.7.7.15.	Caries	0.495874	0.168561	61	61	0.0047679	0.153544
ASNSYNB.RXN...expasy..Asparagine.synthase..glutamine.hydrolyzing...6.3.5.4.	GlcFruMig	-0.408079	0.139004	61	61	0.00484914	0.153544
BETA.LACTAMASE.RXN...expasy..Beta.lactamase..3.5.2.6.	Periodontitis	-0.258129	0.0872011	61	61	0.00453005	0.153544
DCTP.DEAM.RXN...expasy..dCTP.deaminase..3.5.4.13.	GlcFruMig	-0.53079	0.180992	61	61	0.00489049	0.153544
GCVP.RXN...expasy..Glycine.dehydrogenase..aminomethyl.transferring...1.4.4.2.	GlcFruMig	-0.179992	0.061043	61	61	0.00467831	0.153544
GLUC1PADENYLTRANS.RXN...expasy..Glucose.1.phosphate.adenylyltransferase..2.7.7.27.	Age	-0.0674972	0.0229508	61	61	0.00477914	0.153544
GLYCOGEN.BRANCH.RXN...expasy..1.4.alpha.glucan.branching.enzyme..2.4.1.18.	Caries	0.0658642	0.02218	61	61	0.00441286	0.153544
H2PTEROATESYNTH.RXN...expasy..Dihydropteroate.synthase..2.5.1.15.	Periodontitis	-0.0524873	0.0178589	61	61	0.0048053	0.153544
HOMOCYSMET.RXN...expasy..5.methyltetrahydropteroyltriglutamate..homocysteine.S.methyltransferase..2.1.1.14.	Periodontitis	-0.0815472	0.0277895	61	61	0.00486634	0.153544
ISOCHORMAT.RXN...expasy..Isochorismatase..3.3.2.1.	Periodontitis	-0.561673	0.191464	61	61	0.0048783	0.153544
MALATE.DEHYDROGENASE.ACCEPTOR.RXN...expasy..Malate.dehydrogenase..quinone...1.1.5.4.	Age	0.325889	0.110529	61	61	0.00468036	0.153544
QOR.RXN...expasy..NADPH.quinone.reductase..1.6.5.5.	Periodontitis	-0.832901	0.280182	61	61	0.00437365	0.153544
SAICARSYN.RXN...expasy..Phosphoribosylaminoimidazolesuccinocarboxamide.synthase..6.3.2.6.	Caries	0.030471	0.0102953	61	61	0.00453581	0.153544
TRIOSEPISOMERIZATION.RXN...expasy..Triose.phosphate.isomerase..5.3.1.1.	Caries	0.0427118	0.0143712	61	61	0.00438185	0.153544
NITRIC.OXIDE.REDUCTASE.RXN...expasy..Nitric.oxide.reductase..cytochrome.c...1.7.2.5.	Caries	0.462469	0.158014	61	61	0.00497162	0.154697
RXN.8999...expasy..diphosphate.specific...2.5.1.31.	Caries	0.458537	0.156981	61	61	0.00505197	0.155806
MYO.INOSOSE.2.DEHYDRATASE.RXN...expasy..Myo.inosose.2.dehydratase..4.2.1.44.	Caries	0.327663	0.112618	61	61	0.00521506	0.156677
RXN.13163...expasy..3.isopropylmalate.dehydratase..4.2.1.33.	Caries	0.0375848	0.0129053	61	61	0.00517412	0.156677
SUPEROX.DISMUT.RXN...expasy..Superoxide.dismutase..1.15.1.1.	Age	0.0535285	0.0183973	61	61	0.00521375	0.156677
AIRS.RXN...expasy..Phosphoribosylformylglycinamidine.cyclo.ligase..6.3.3.1.	Periodontitis	-0.0447219	0.0154751	61	61	0.00550455	0.16396
X2.1.1.64.RXN...expasy..3.demethylubiquinol.3.O.methyltransferase..2.1.1.64.	GlcFruMig	-0.636463	0.222105	61	61	0.00588534	0.16685
X2.7.7.8.RXN...expasy..Polyribonucleotide.nucleotidyltransferase..2.7.7.8.	Caries	0.0391605	0.0136473	61	61	0.00582306	0.16685
X5.AMINOLEVULINIC.ACID.SYNTHASE.RXN...expasy..5.aminolevulinate.synthase..2.3.1.37.	Caries	0.732508	0.255236	61	60	0.00581582	0.16685
RIBULPEPIM.RXN...expasy..L.ribulose.5.phosphate.4.epimerase..5.1.3.4.	GlcFruMig	0.484026	0.168697	61	61	0.00582744	0.16685
RXN.12588...expasy..Cysteine.desulfurase..2.8.1.7.	Periodontitis	-0.090948	0.0317403	61	61	0.00588881	0.16685
RXN.9787...metacyc..cysteine..ThiI.sulfur.carrier.protein..L.cysteine.sulfurtransferase.desulfurase..2.8.1.7.	Periodontitis	-0.090948	0.0317403	61	61	0.00588881	0.16685
RXN.982...expasy..Arsenate.reductase..glutathione.glutaredoxin...1.20.4.1.	GlcFruMig	-0.471208	0.165161	61	61	0.00609144	0.171199
X5.4.2.10.RXN...expasy..Phosphoglucosamine.mutase..5.4.2.10.	Caries	0.0315396	0.0111028	61	61	0.00630015	0.174204
RXN.14338...expasy..Diadenylate.cyclase..2.7.7.85.	GlcFruMig	0.115645	0.0407503	61	61	0.00634832	0.174204
UROGENIIISYN.RXN...expasy..Uroporphyrinogen.III.synthase..4.2.1.75.	Age	0.202959	0.0714491	61	61	0.00630161	0.174204
X3.4.21.107.RXN...expasy..Peptidase.Do..3.4.21.107.	GlcFruMig	-0.470727	0.166607	61	61	0.00656858	0.178659
GLYCPDIESTER.RXN...expasy..Glycerophosphodiester.phosphodiesterase..3.1.4.46.	Caries	0.378444	0.134063	61	61	0.00661322	0.178659
X1.8.1.4.RXN...expasy..Dihydrolipoyl.dehydrogenase..1.8.1.4.	GlcFruMig	-0.145545	0.0523107	61	61	0.00738063	0.178792
X3.DEHYDROQUINATE.DEHYDRATASE.RXN...expasy..3.dehydroquinate.dehydratase..4.2.1.10.	GlcFruMig	-0.090571	0.0322059	61	61	0.00680685	0.178792
X3.DEHYDROQUINATE.DEHYDRATASE.RXN...expasy..3.dehydroquinate.dehydratase..4.2.1.10.	Age	0.0879509	0.0312024	61	61	0.0066884	0.178792
X3.1.1.73.RXN...expasy..Feruloyl.esterase..3.1.1.73.	Periodontitis	-0.9386	0.336129	61	56	0.00718285	0.178792
X3.1.26.4.RXN...expasy..Ribonuclease.H..3.1.26.4.	Periodontitis	-0.0501711	0.0179946	61	61	0.00726583	0.178792
X3.4.22.40.RXN...expasy..Bleomycin.hydrolase..3.4.22.40.	Caries	0.38158	0.136209	61	61	0.00700939	0.178792
ADENOSYLHOMOCYSTEINE.NUCLEOSIDASE.RXN...expasy..Adenosylhomocysteine.nucleosidase..3.2.2.9.	Caries	0.166344	0.0599771	61	61	0.0075587	0.178792
ARGININE..TRNA.LIGASE.RXN...expasy..Arginine..tRNA.ligase..6.1.1.19.	Caries	0.025057	0.00906358	61	61	0.0077412	0.178792
DIHYDLIPACETRANS.RXN...expasy..Dihydrolipoyllysine.residue.acetyltransferase..2.3.1.12.	GlcFruMig	-0.428799	0.153291	61	61	0.0070882	0.178792
FERREDOXIN..NITRITE.REDUCTASE.RXN...expasy..Ferredoxin..nitrite.reductase..1.7.7.1.	GlcFruMig	0.903507	0.324894	61	60	0.0074081	0.178792
GLUTAMATESYN.RXN...expasy..Glutamate.synthase..NADPH...1.4.1.13.	GlcFruMig	0.501879	0.181764	61	61	0.00781267	0.178792
GSADENYLATION.RXN...expasy...Glutamine.synthetase..adenylyltransferase..2.7.7.42.	Periodontitis	-0.150134	0.0538582	61	61	0.00727643	0.178792
GSDEADENYLATION.RXN...expasy...Glutamine.synthetase..adenylyl.L.tyrosine.phosphorylase..2.7.7.89.	Periodontitis	-0.152014	0.0544042	61	61	0.00714856	0.178792
HISTAMINOTRANS.RXN...expasy..Histidinol.phosphate.transaminase..2.6.1.9.	Periodontitis	-0.0957915	0.0345149	61	61	0.00751994	0.178792
L.LACTATE.DEHYDROGENASE.CYTOCHROME.RXN...expasy..L.lactate.dehydrogenase..cytochrome...1.1.2.3.	Periodontitis	-0.321738	0.115764	61	61	0.00744158	0.178792
L.LACTATE.DEHYDROGENASE.RXN...expasy..L.lactate.dehydrogenase..1.1.1.27.	Periodontitis	-0.0677122	0.0241905	61	61	0.00705311	0.178792
MALTODEXGLUCOSID.RXN...expasy..Alpha.glucosidase..3.2.1.20.	Caries	0.607424	0.218928	61	61	0.0075368	0.178792
MEVALONATE.KINASE.RXN...expasy..Mevalonate.kinase..2.7.1.36.	GlcFruMig	-0.273027	0.097195	61	61	0.00686581	0.178792
PABASYN.RXN...expasy..Aminodeoxychorismate.synthase..2.6.1.85.	GlcFruMig	-0.251402	0.0908774	61	61	0.00770374	0.178792
RXN.10837...expasy..Phosphinothricin.acetyltransferase..2.3.1.183.	GlcFruMig	1.00359	0.360766	61	58	0.00739029	0.178792
RXN.17362...expasy..Signal.peptidase.II..3.4.23.36.	Age	0.0542049	0.0195391	61	61	0.00754416	0.178792
RXN0.2605...expasy..Exodeoxyribonuclease.V..3.1.11.5.	GlcFruMig	-0.616296	0.223285	61	61	0.00783417	0.178792
RXN0.5189...expasy..DNA.3.methyladenine.glycosylase.I..3.2.2.20.	Age	0.19877	0.0720338	61	61	0.00784939	0.178792
SUCCDIAMINOPIMDESUCC.RXN...expasy..Succinyl.diaminopimelate.desuccinylase..3.5.1.18.	GlcFruMig	-0.138335	0.0499687	61	61	0.00766167	0.178792
FRUCTOKINASE.RXN...expasy..Fructokinase..2.7.1.4.	Caries	0.39895	0.14493	61	61	0.00799163	0.179282
MALTODEXGLUCOSID.RXN...expasy..Alpha.glucosidase..3.2.1.20.	GlcFruMig	0.69432	0.252176	61	61	0.00797849	0.179282
URACIL.PRIBOSYLTRANS.RXN...expasy..Uracil.phosphoribosyltransferase..2.4.2.9.	Caries	0.0491661	0.0178712	61	61	0.00802525	0.179282
GLUTDEHYD.RXN...expasy..Glutamate.dehydrogenase..NADP......1.4.1.4.	GlcFruMig	-0.671172	0.244351	61	61	0.00812	0.180243
X2.7.7.39.RXN...expasy..Glycerol.3.phosphate.cytidylyltransferase..2.7.7.39.	Caries	0.321437	0.117643	61	61	0.00843926	0.180818
X3.1.1.73.RXN...expasy..Feruloyl.esterase..3.1.1.73.	Caries	0.925714	0.33884	61	56	0.00844612	0.180818
ADENOSYLHOMOCYSTEINE.NUCLEOSIDASE.RXN...expasy..Adenosylhomocysteine.nucleosidase..3.2.2.9.	Periodontitis	-0.162783	0.0594972	61	61	0.00835707	0.180818
ETHANOLAMINEPHOSPHOTRANSFERASE.RXN...expasy..Ethanolaminephosphotransferase..2.7.8.1.	Periodontitis	-0.466336	0.170725	61	61	0.0084572	0.180818
LEVANSUCRASE.RXN...expasy..Levansucrase..2.4.1.10.	GlcFruMig	1.10442	0.403252	61	48	0.00829481	0.180818
RXN.16003...expasy..Serine.3.dehydrogenase..NADP......1.1.1.276.	GlcFruMig	0.689722	0.252351	61	61	0.00841944	0.180818
ALCOHOL.DEHYDROG.GENERIC.RXN...expasy..Alcohol.dehydrogenase..1.1.1.1.	Periodontitis	-0.236146	0.0877163	61	61	0.00938845	0.185066
DIHYDROXYISOVALDEHYDRAT.RXN...expasy..Dihydroxy.acid.dehydratase..4.2.1.9.	Caries	0.0355858	0.013167	61	61	0.00913157	0.185066
DIHYDROXYMETVALDEHYDRAT.RXN...metacyc..2.3.Dihydroxy.3.methylvalerate.dehydratase..4.2.1.9.	Caries	0.0355858	0.013167	61	61	0.00913157	0.185066
GLUCOSAMINE.6.P.DEAMIN.RXN...expasy..Glucosamine.6.phosphate.deaminase..3.5.99.6.	Periodontitis	0.113995	0.0420531	61	61	0.00893744	0.185066
GLUTRNAREDUCT.RXN...expasy..Glutamyl.tRNA.reductase..1.2.1.70.	GlcFruMig	-0.101629	0.0375805	61	61	0.00909152	0.185066
GLYCEROL.DEHYDRATASE.RXN...expasy..Glycerol.dehydratase..4.2.1.30.	GlcFruMig	-0.466275	0.17153	61	61	0.0087593	0.185066
HYDROXYLAMINE.REDUCTASE.RXN...expasy..Hydroxylamine.reductase..1.7.99.1.	Periodontitis	0.383976	0.142091	61	61	0.00913918	0.185066
PRPPAMIDOTRANS.RXN...expasy..Amidophosphoribosyltransferase..2.4.2.14.	Periodontitis	-0.0417374	0.0154757	61	61	0.00926994	0.185066
RXN.10781...metacyc..5.hydroxytryptophol.dehydrogenase..1.1.1.1.	Periodontitis	-0.236083	0.0877071	61	61	0.00939935	0.185066
RXN.10915...metacyc..3.4.dihydroxyphenylglycol.dehydrogenase..1.1.1.1.	Periodontitis	-0.236083	0.0877071	61	61	0.00939935	0.185066
RXN.5424...metacyc..indole.3.glycol.dehydrogenase..1.1.1.1.	Periodontitis	-0.236083	0.0877071	61	61	0.00939935	0.185066
RXN0.5398...expasy..Pseudouridylate.synthase..4.2.1.70.	Caries	0.364492	0.134128	61	61	0.00877872	0.185066
RXN66.478...metacyc..phytol.dehydrogenase..1.1.1.1.	Periodontitis	-0.236083	0.0877071	61	61	0.00939935	0.185066
SIROHEME.FERROCHELAT.RXN...expasy..Sirohydrochlorin.ferrochelatase..4.99.1.4.	Periodontitis	-0.27331	0.100634	61	61	0.00881642	0.185066
X2.7.13.3.RXN...expasy..Histidine.kinase..2.7.13.3.	Caries	0.0748113	0.027821	61	61	0.00946647	0.185341
AICARTRANSFORM.RXN...expasy..Phosphoribosylaminoimidazolecarboxamide.formyltransferase..2.1.2.3.	Age	0.0442724	0.0164835	61	61	0.00954597	0.185598
DIAMINOPIMDECARB.RXN...expasy..Diaminopimelate.decarboxylase..4.1.1.20.	Periodontitis	-0.0995401	0.0370828	61	61	0.00958615	0.185598
AMYLOMALT.RXN...expasy..4.alpha.glucanotransferase..2.4.1.25.	Caries	0.0564441	0.021047	61	61	0.00964828	0.185769
RXN.14640...expasy..Mycothiol.S.conjugate.amidase..3.5.1.115.	GlcFruMig	-0.367704	0.137612	61	61	0.00989994	0.189568
GAMMA.GLUTAMYLTRANSFERASE.RXN...expasy..Gamma.glutamyltransferase..2.3.2.2.	Periodontitis	-0.377359	0.141738	61	61	0.0101547	0.191293
PORPHOBILSYNTH.RXN...expasy..Porphobilinogen.synthase..4.2.1.24.	Age	0.0773765	0.0290577	61	61	0.0101417	0.191293
RXN.11578...expasy..16S.rRNA..guanine.527..N.7...methyltransferase..2.1.1.170.	GlcFruMig	-0.496566	0.186351	61	61	0.0100935	0.191293
PYROGLUTAMYL.PEPTIDASE.I.RXN...expasy..Pyroglutamyl.peptidase.I..3.4.19.3.	Periodontitis	0.170769	0.0642014	61	61	0.0102211	0.191509
X3.1.1.73.RXN...expasy..Feruloyl.esterase..3.1.1.73.	GlcFruMig	1.0357	0.390298	61	56	0.010391	0.19365
THIAZOLSYN2.RXN...expasy..Thiazole.synthase..2.8.1.10.	Age	0.274676	0.103608	61	61	0.0104594	0.193888
X1.8.4.12.RXN...expasy..Peptide.methionine..R..S.oxide.reductase..1.8.4.12.	Periodontitis	-0.0455806	0.0172957	61	61	0.0108986	0.194777
X3.4.16.4.RXN...expasy..Serine.type.D.Ala.D.Ala.carboxypeptidase..3.4.16.4.	Age	0.23845	0.090141	61	61	0.0106194	0.194777
MALTACETYLTRAN.RXN...expasy..Maltose.O.acetyltransferase..2.3.1.79.	Caries	0.339186	0.128363	61	61	0.0107	0.194777
PRPPSYN.RXN...expasy..Ribose.phosphate.diphosphokinase..2.7.6.1.	Periodontitis	-0.0402769	0.0152554	61	61	0.0107627	0.194777
SUGAR.PHOSPHATASE.RXN...expasy..Sugar.phosphatase..3.1.3.23.	Caries	0.374027	0.141756	61	61	0.0108088	0.194777
TRYPSYN.RXN...expasy..Tryptophan.synthase..4.2.1.20.	Age	0.032053	0.0121511	61	61	0.0108275	0.194777
UNDECAPRENYL.DIPHOSPHATASE.RXN...expasy..Undecaprenyl.diphosphate.phosphatase..3.6.1.27.	Caries	0.0301903	0.0114503	61	61	0.0108622	0.194777
S.FORMYLGLUTATHIONE.HYDROLASE.RXN...expasy..S.formylglutathione.hydrolase..3.1.2.12.	GlcFruMig	-0.549896	0.209379	61	61	0.0111585	0.198405
X3.2.1.68.RXN...expasy..Isoamylase..3.2.1.68.	Caries	0.743946	0.284883	61	59	0.0115996	0.202789
H2PTEROATESYNTH.RXN...expasy..Dihydropteroate.synthase..2.5.1.15.	Age	0.0525276	0.0200909	61	61	0.0115069	0.202789
HOMOCYSMETB12.RXN...expasy..Methionine.synthase..2.1.1.13.	salivaFlow	0.285949	0.109434	61	61	0.011552	0.202789
MORPHINE.6.DEHYDROGENASE.RXN...expasy..Morphine.6.dehydrogenase..1.1.1.218.	GlcFruMig	0.529261	0.202771	61	61	0.0116378	0.202789
X5.AMINOLEVULINIC.ACID.SYNTHASE.RXN...expasy..5.aminolevulinate.synthase..2.3.1.37.	Periodontitis	-0.657192	0.253193	61	60	0.0120841	0.203547
ADENOSYLHOMOCYSTEINE.NUCLEOSIDASE.RXN...expasy..Adenosylhomocysteine.nucleosidase..3.2.2.9.	GlcFruMig	0.179974	0.0690856	61	61	0.0117913	0.203547
GTP.CYCLOHYDRO.I.RXN...expasy..GTP.cyclohydrolase.I..3.5.4.16.	GlcFruMig	0.0823698	0.0317366	61	61	0.0120902	0.203547
MANNPISOM.RXN...expasy..Mannose.6.phosphate.isomerase..5.3.1.8.	Caries	0.112493	0.0432087	61	61	0.0118407	0.203547
PYRIMSYN3.RXN...expasy..Phosphooxymethylpyrimidine.kinase..2.7.4.7.	Periodontitis	-0.208504	0.0802836	61	61	0.0120378	0.203547
RXN.14047...expasy..Aconitate.hydratase..4.2.1.3.	Caries	0.0847736	0.0325697	61	61	0.0118602	0.203547
TRANS.RXN0.277...expasy..Proton.translocating.NAD.P.....transhydrogenase..7.1.1.1.	Periodontitis	-0.254318	0.0978545	61	61	0.0119804	0.203547
X2.4.1.83.RXN...expasy..Dolichyl.phosphate.beta.D.mannosyltransferase..2.4.1.83.	Caries	0.42412	0.163656	61	61	0.0122123	0.203963
DALADALALIG.RXN...expasy..D.alanine..D.alanine.ligase..6.3.2.4.	Caries	0.0561765	0.0216976	61	61	0.0122904	0.203963
IMPCYCLOHYDROLASE.RXN...expasy..IMP.cyclohydrolase..3.5.4.10.	Age	0.0600212	0.0231665	61	61	0.0122331	0.203963
X3.4.16.4.RXN...expasy..Serine.type.D.Ala.D.Ala.carboxypeptidase..3.4.16.4.	GlcFruMig	-0.238744	0.0930398	61	61	0.013041	0.211386
X5.4.99.16.RXN...expasy..Maltose.alpha.D.glucosyltransferase..5.4.99.16.	GlcFruMig	0.943641	0.367514	61	49	0.0129877	0.211386
CYCLOMALTODEXTRINASE.RXN...expasy..Cyclomaltodextrinase..3.2.1.54.	GlcFruMig	1.17533	0.457281	61	52	0.0129005	0.211386
FERREDOXIN..NITRITE.REDUCTASE.RXN...expasy..Ferredoxin..nitrite.reductase..1.7.7.1.	Periodontitis	-0.718179	0.279802	61	60	0.0130174	0.211386
PDXJ.RXN...expasy..Pyridoxine.5..phosphate.synthase..2.6.99.2.	Periodontitis	-0.4258	0.165636	61	61	0.0128859	0.211386
X1.1.1.39.RXN...expasy..Malate.dehydrogenase..oxaloacetate.decarboxylating...1.1.1.38.	GlcFruMig	0.307201	0.119867	61	61	0.0131483	0.212137
METHENYLTHFCYCLOHYDRO.RXN...expasy..Methenyltetrahydrofolate.cyclohydrolase..3.5.4.9.	Age	0.0579961	0.0226513	61	61	0.0132317	0.2125
TDCEACT.RXN...expasy...Formate.C.acetyltransferase..activating.enzyme..1.97.1.4.	Caries	0.086368	0.0337955	61	61	0.0133947	0.214131
LTARTDEHYDRA.RXN...expasy..L....tartrate.dehydratase..4.2.1.32.	Caries	0.485128	0.190258	61	61	0.0135936	0.214361
RXN0.6274...expasy..tRNA.dimethylallyltransferase..2.5.1.75.	Caries	0.0787313	0.0308603	61	61	0.013546	0.214361
SUCCDIAMINOPIMDESUCC.RXN...expasy..Succinyl.diaminopimelate.desuccinylase..3.5.1.18.	Periodontitis	-0.109799	0.0430335	61	61	0.0135371	0.214361
HOLOCYTOCHROME.C.SYNTHASE.RXN...expasy..Holocytochrome.c.synthase..4.4.1.17.	Caries	0.303749	0.119522	61	61	0.0138911	0.216119
RXN0.705...expasy..3.dehydro.L.gulonate.6.phosphate.decarboxylase..4.1.1.85.	GlcFruMig	0.55491	0.218162	61	61	0.0138136	0.216119
URACIL.PRIBOSYLTRANS.RXN...expasy..Uracil.phosphoribosyltransferase..2.4.2.9.	GlcFruMig	0.0523331	0.0205852	61	61	0.0138595	0.216119
BTUR2.RXN...expasy..Corrinoid.adenosyltransferase..2.5.1.17.	GlcFruMig	-0.178674	0.0705126	61	61	0.0141573	0.217349
PRPPSYN.RXN...expasy..Ribose.phosphate.diphosphokinase..2.7.6.1.	Caries	0.0390182	0.0153785	61	61	0.0140402	0.217349
RIBULOKIN.RXN...expasy..Ribulokinase..2.7.1.16.	Periodontitis	-0.347343	0.137035	61	61	0.0141297	0.217349
LEVANSUCRASE.RXN...expasy..Levansucrase..2.4.1.10.	Periodontitis	-0.879329	0.347285	61	48	0.0142269	0.217459
ALANINE.AMINOTRANSFERASE.RXN...expasy..Alanine.transaminase..2.6.1.2.	GlcFruMig	-0.313316	0.124091	61	61	0.014487	0.220468
NICOTINAMID.RXN...expasy..Nicotinamidase..3.5.1.19.	Caries	0.358261	0.142137	61	61	0.0146485	0.220996
RXN.16003...expasy..Serine.3.dehydrogenase..NADP......1.1.1.276.	Periodontitis	-0.547917	0.217327	61	61	0.0146248	0.220996
X4.CARBOXYMUCONOLACTONE.DECARBOXYLASE.RXN...expasy..4.carboxymuconolactone.decarboxylase..4.1.1.44.	GlcFruMig	0.360014	0.143367	61	61	0.0150018	0.222058
ADENPRIBOSYLTRAN.RXN...expasy..Adenine.phosphoribosyltransferase..2.4.2.7.	Periodontitis	-0.0257135	0.0102592	61	61	0.0151839	0.222058
ASPARTASE.RXN...expasy..Aspartate.ammonia.lyase..4.3.1.1.	Periodontitis	0.171175	0.0684974	61	61	0.0154697	0.222058
CYTIDINEKIN.RXN...expasy..Uridine.cytidine.kinase..2.7.1.48.	Periodontitis	-0.168437	0.0671933	61	61	0.0151695	0.222058
DTDPGLUCDEHYDRAT.RXN...expasy..dTDP.glucose.4.6.dehydratase..4.2.1.46.	Caries	0.0685967	0.0274535	61	61	0.0154835	0.222058
GLUTRNAREDUCT.RXN...expasy..Glutamyl.tRNA.reductase..1.2.1.70.	Age	0.0910501	0.0364096	61	61	0.0154028	0.222058
PHOSPHOGLUCMUT.RXN...expasy..Phosphoglucomutase..alpha.D.glucose.1.6.bisphosphate.dependent...5.4.2.2.	Age	0.11422	0.0456245	61	61	0.0152955	0.222058
RHAMNULPALDOL.RXN...expasy..Rhamnulose.1.phosphate.aldolase..4.1.2.19.	GlcFruMig	0.502396	0.20104	61	61	0.0154705	0.222058
RXN.14270...metacyc..5.amino.4.imidazolecarboxamide.phosphoribosyltransferase..2.4.2.7.	Periodontitis	-0.0257135	0.0102592	61	61	0.0151839	0.222058
RXN.15154...expasy..Protein.N.pi..phosphohistidine..D.fructose.phosphotransferase..2.7.1.202.	Caries	0.538063	0.214979	61	61	0.0153195	0.222058
RXN.9952...expasy..Phosphogluconate.dehydrogenase..NADP....dependent..decarboxylating...1.1.1.44.	Periodontitis	-0.0806737	0.0320568	61	61	0.014796	0.222058
SUCROSEPHOSPHO.RXN...expasy..Protein.N.pi..phosphohistidine..sucrose.phosphotransferase..2.7.1.211.	Caries	0.538063	0.214979	61	61	0.0153195	0.222058
IPPISOM.RXN...expasy..Isopentenyl.diphosphate.Delta.isomerase..5.3.3.2.	GlcFruMig	-0.175139	0.0702735	61	61	0.015736	0.224754
X3.2.1.68.RXN...expasy..Isoamylase..3.2.1.68.	GlcFruMig	0.813563	0.328147	61	59	0.0162591	0.231277
RXN0.5293...expasy..Succinate.semialdehyde.dehydrogenase..NAD.P.......1.2.1.16.	Periodontitis	-0.358438	0.144692	61	61	0.0163414	0.231504
X6PFRUCTPHOS.RXN...expasy..6.phosphofructokinase..2.7.1.11.	Caries	0.0828339	0.0335045	61	61	0.0165452	0.23338
RXN.11576...expasy..16S.rRNA..guanine.1207..N.2...methyltransferase..2.1.1.172.	Caries	0.374317	0.151495	61	61	0.0166078	0.23338
X2.8.1.6.RXN...expasy..Biotin.synthase..2.8.1.6.	GlcFruMig	-0.198424	0.080551	61	61	0.0169223	0.234236
ARGSUCCINSYN.RXN...expasy..Argininosuccinate.synthase..6.3.4.5.	Caries	0.0532521	0.0216444	61	61	0.0170509	0.234236
DALADALALIG.RXN...expasy..D.alanine..D.alanine.ligase..6.3.2.4.	GlcFruMig	0.0615369	0.0249928	61	61	0.0169711	0.234236
THI.P.KIN.RXN...expasy..Thiamine.phosphate.kinase..2.7.4.16.	Age	0.0845021	0.0343529	61	61	0.017072	0.234236
TRANS.RXN.214...expasy..NADH.ubiquinone.reductase..Na....transporting...7.2.1.1.	GlcFruMig	-0.373522	0.151439	61	61	0.016789	0.234236
TRYPSYN.RXN...expasy..Tryptophan.synthase..4.2.1.20.	GlcFruMig	-0.030888	0.0125419	61	61	0.0169457	0.234236
RXN.13403...expasy..Uroporphyrinogen.III.C.methyltransferase..2.1.1.107.	Periodontitis	-0.155206	0.0631568	61	61	0.0171726	0.234692
GLYRIBONUCSYN.RXN...expasy..Phosphoribosylamine..glycine.ligase..6.3.4.13.	Age	0.0358709	0.014614	61	61	0.0172979	0.235481
H2NEOPTERINALDOL.RXN...expasy..Dihydroneopterin.aldolase..4.1.2.25.	Age	0.0779347	0.0317808	61	61	0.0173979	0.23592
ASPARTASE.RXN...expasy..Aspartate.ammonia.lyase..4.3.1.1.	Caries	0.168864	0.06905	61	61	0.0176926	0.238449
S.ADENMETSYN.RXN...expasy..Methionine.adenosyltransferase..2.5.1.6.	GlcFruMig	0.0361005	0.0147751	61	61	0.0177896	0.238449
S.ADENMETSYN.RXN...expasy..Methionine.adenosyltransferase..2.5.1.6.	Caries	0.0313473	0.0128271	61	61	0.0177675	0.238449
COBALAMIN5PSYN.RXN...expasy..Adenosylcobinamide.GDP.ribazoletransferase..2.7.8.26.	GlcFruMig	-0.248739	0.102227	61	61	0.0182439	0.242766
GLUCONOKIN.RXN...expasy..Gluconokinase..2.7.1.12.	Periodontitis	-0.224897	0.0924342	61	61	0.018251	0.242766
RXN0.6274...expasy..tRNA.dimethylallyltransferase..2.5.1.75.	GlcFruMig	0.0863666	0.0355468	61	61	0.0184059	0.243895
RHAMNULPALDOL.RXN...expasy..Rhamnulose.1.phosphate.aldolase..4.1.2.19.	Periodontitis	-0.419274	0.173138	61	61	0.0187767	0.247867
X2.1.1.17.RXN...expasy..Phosphatidylethanolamine.N.methyltransferase..2.1.1.17.	GlcFruMig	0.736279	0.305063	61	61	0.0191568	0.249199
X5.4.99.16.RXN...expasy..Maltose.alpha.D.glucosyltransferase..5.4.99.16.	Periodontitis	-0.764561	0.316507	61	49	0.0190576	0.249199
DIAMINOPIMDECARB.RXN...expasy..Diaminopimelate.decarboxylase..4.1.1.20.	Caries	0.090217	0.037382	61	61	0.0191637	0.249199
GLUTCYSLIG.RXN...expasy..Glutamate..cysteine.ligase..6.3.2.2.	salivaFlow	-0.0741888	0.0307395	61	61	0.0191598	0.249199
X2.OCTAPRENYL.6.OHPHENOL.METHY.RXN...metacyc..2.octaprenyl.6.hydroxyphenyl.methylase..2.1.1.222.	GlcFruMig	-0.513717	0.213865	61	61	0.0197073	0.249506
X6PFRUCTPHOS.RXN...expasy..6.phosphofructokinase..2.7.1.11.	GlcFruMig	0.0921757	0.0385926	61	61	0.0203802	0.249506
F16ALDOLASE.RXN...expasy..Fructose.bisphosphate.aldolase..4.1.2.13.	Periodontitis	0.0531618	0.0220681	61	61	0.0193731	0.249506
GABATRANSAM.RXN...expasy..4.aminobutyrate..2.oxoglutarate.transaminase..2.6.1.19.	GlcFruMig	-0.431099	0.180104	61	61	0.020122	0.249506
GLUCOSE.6.PHOSPHATE.1.EPIMERASE.RXN...expasy..Glucose.6.phosphate.1.epimerase..5.1.3.15.	Caries	0.230962	0.0967061	61	61	0.0203872	0.249506
GLY3KIN.RXN...expasy..Glycerate.3.kinase..2.7.1.31.	Caries	0.161348	0.0671954	61	61	0.0197506	0.249506
GSAAMINOTRANS.RXN...expasy..Glutamate.1.semialdehyde.2.1.aminomutase..5.4.3.8.	GlcFruMig	-0.075534	0.0315849	61	61	0.0202288	0.249506
L.GLN.FRUCT.6.P.AMINOTRANS.RXN...expasy..Glutamine..fructose.6.phosphate.transaminase..isomerizing...2.6.1.16.	Periodontitis	-0.0233695	0.0097565	61	61	0.0200396	0.249506
MCPMETEST.RXN...expasy..Protein.glutamate.methylesterase..3.1.1.61.	Caries	0.192788	0.0804237	61	61	0.0199469	0.249506
MERCURY.II.REDUCTASE.RXN...expasy..Mercury.II..reductase..1.16.1.1.	Periodontitis	-0.243555	0.101238	61	61	0.0195275	0.249506
NAD.SYNTH.GLN.RXN...expasy..NAD....synthase..glutamine.hydrolyzing...6.3.5.1.	GlcFruMig	0.168969	0.070429	61	61	0.0198499	0.249506
PHOSNACMURPENTATRANS.RXN...metacyc..UDP.N.acetylmuramoyl.L.alanyl.D.glutamyl.meso.2.6.diaminopimelyl.D.alanyl.D.alanine.undecaprenyl.phosphate.transferase..2.7.8.13.	Caries	0.0246653	0.0103246	61	61	0.0203525	0.249506
PREPHENATE.DEHYDROGENASE.NADP..RXN...expasy..Prephenate.dehydrogenase..NADP......1.3.1.13.	Periodontitis	-0.394608	0.164786	61	61	0.0200698	0.249506
RXN.11347...expasy..Phospho.N.acetylmuramoyl.pentapeptide.transferase..2.7.8.13.	Caries	0.0246653	0.0103246	61	61	0.0203525	0.249506
RXN.13403...expasy..Uroporphyrinogen.III.C.methyltransferase..2.1.1.107.	Age	0.170504	0.0710501	61	61	0.0198185	0.249506
RXN0.2584...expasy..Uracil.DNA.glycosylase..3.2.2.27.	Caries	0.0360473	0.0150955	61	61	0.0204044	0.249506
THRESYN.RXN...expasy..Threonine.synthase..4.2.3.1.	Caries	0.0552608	0.0231398	61	61	0.0203956	0.249506
X1.1.1.39.RXN...expasy..Malate.dehydrogenase..oxaloacetate.decarboxylating...1.1.1.38.	Caries	0.248077	0.104063	61	61	0.0206081	0.249657
ALKAPHOSPHA.RXN...expasy..Alkaline.phosphatase..3.1.3.1.	Caries	0.329721	0.138401	61	61	0.0206862	0.249657
ARGININE..TRNA.LIGASE.RXN...expasy..Arginine..tRNA.ligase..6.1.1.19.	Periodontitis	-0.021433	0.00899105	61	61	0.0206128	0.249657
FRUCTOKINASE.RXN...expasy..Fructokinase..2.7.1.4.	Periodontitis	-0.342465	0.14377	61	61	0.0207033	0.249657
X6.1.1.23.RXN...expasy..Aspartate..tRNA.Asn..ligase..6.1.1.23.	salivaFlow	-0.0418608	0.0177126	61	61	0.0216728	0.249745
ACETYLGLUTKIN.RXN...expasy..Acetylglutamate.kinase..2.7.2.8.	Caries	0.0806182	0.0339185	61	61	0.0209693	0.249745
DAHPSYN.RXN...expasy..3.deoxy.7.phosphoheptulonate.synthase..2.5.1.54.	salivaFlow	-0.0409751	0.0173254	61	61	0.0215833	0.249745
FRUCTOKINASE.RXN...expasy..Fructokinase..2.7.1.4.	GlcFruMig	0.393064	0.16694	61	61	0.0221438	0.249745
GAPOXNPHOSPHN.RXN...expasy..Glyceraldehyde.3.phosphate.dehydrogenase..phosphorylating...1.2.1.12.	Caries	0.259158	0.109602	61	61	0.021609	0.249745
GLYCERONE.KINASE.RXN...expasy..Glycerone.kinase..2.7.1.29.	Caries	0.32909	0.139477	61	61	0.0218793	0.249745
GLYCOPHOSPHORYL.RXN...expasy..Glycogen.phosphorylase..2.4.1.1.	Age	-0.0569346	0.0239338	61	61	0.0208662	0.249745
HOMOCYSTEINE.S.METHYLTRANSFERASE.RXN...expasy..Homocysteine.S.methyltransferase..2.1.1.10.	Periodontitis	-0.348009	0.147802	61	61	0.0221423	0.249745
IMIDPHOSDEHYD.RXN...expasy..Imidazoleglycerol.phosphate.dehydratase..4.2.1.19.	Caries	0.0701894	0.0295598	61	61	0.0210898	0.249745
ISOCHORMAT.RXN...expasy..Isochorismatase..3.3.2.1.	GlcFruMig	0.52599	0.22232	61	61	0.0215365	0.249745
ISOCHORSYN.RXN...expasy..Isochorismate.synthase..5.4.4.2.	Caries	0.187637	0.0789507	61	61	0.0209789	0.249745
MALATE.DEHYDROGENASE.ACCEPTOR.RXN...expasy..Malate.dehydrogenase..quinone...1.1.5.4.	Caries	-0.233304	0.0990421	61	61	0.0220856	0.249745
MMUM.RXN...expasy..Homocysteine.S.methyltransferase..2.1.1.10.	Periodontitis	-0.348009	0.147802	61	61	0.0221423	0.249745
NAG1P.URIDYLTRANS.RXN...expasy..UDP.N.acetylglucosamine.diphosphorylase..2.7.7.23.	Age	0.150844	0.0637498	61	61	0.0215228	0.249745
PRAISOM.RXN...expasy..Phosphoribosylanthranilate.isomerase..5.3.1.24.	Caries	0.222705	0.094502	61	61	0.0220314	0.249745
PRTRANS.RXN...expasy..Anthranilate.phosphoribosyltransferase..2.4.2.18.	Caries	0.0337168	0.0142345	61	61	0.0213919	0.249745
RIBOSYLHOMOCYSTEINASE.RXN...expasy..S.ribosylhomocysteine.lyase..4.4.1.21.	Caries	0.065173	0.0276282	61	61	0.0219073	0.249745
RXN.15294...expasy..Bacterial.non.heme.ferritin..1.16.3.2.	GlcFruMig	-0.232518	0.0984395	61	61	0.0217418	0.249745
RXN0.1602...expasy..XTP.dITP.diphosphatase..3.6.1.66.	GlcFruMig	0.0354016	0.0150343	61	61	0.0221334	0.249745
UDPGLCNACEPIM.RXN...expasy..UDP.N.acetylglucosamine.2.epimerase..non.hydrolyzing...5.1.3.14.	salivaFlow	-0.131823	0.0559392	61	61	0.0220352	0.249745
The MaAsLin 2 multivariate model was adjusted for age, salivary flow, caries extent, and periodontitis severity. P-values are two-sided, with multiple comparisons corrected using the Benjamini-Hochberg false discovery rate (FDR).

## Sheet: Supplementary Data 21
Supplementary Data 21. Significant associations between metagenomic enzymes (Enzyme Commission, EC) and GlcFruMig scores
Feature	Metadata	Coefficient	Standard error	N	N not 0	p-value	FDR p-value
RXN1G.4...expasy..Mycothiol.synthase..2.3.1.189.	GlcMig	-0.507424	0.102885	61	61	7.88762e-06	0.0274883
X5.4.99.16.RXN...expasy..Maltose.alpha.D.glucosyltransferase..5.4.99.16.	Caries	1.47621	0.319414	61	49	2.34345e-05	0.0408347
RIBULPEPIM.RXN...expasy..L.ribulose.5.phosphate.4.epimerase..5.1.3.4.	Caries	0.653866	0.146787	61	61	4.16714e-05	0.0484083
ACSERLY.RXN...expasy..Cysteine.synthase..2.5.1.47.	Caries	0.0519846	0.0121097	61	61	7.21617e-05	0.0628709
X3.1.21.5.RXN...expasy..Type.III.site.specific.deoxyribonuclease..3.1.21.5.	Caries	0.850528	0.216832	61	61	0.000245489	0.0699617
ALARACECAT.RXN...expasy..Alanine.racemase..5.1.1.1.	GlcMig	0.0911821	0.0226143	61	61	0.000171783	0.0699617
ALKANAL.MONOOXYGENASE.FMN.LINKED.RXN...expasy..Bacterial.luciferase..1.14.14.3.	Caries	0.968905	0.245595	61	59	0.000228132	0.0699617
ARYL.ALCOHOL.DEHYDROGENASE.NADP..RXN...expasy..Aryl.alcohol.dehydrogenase..NADP......1.1.1.91.	Caries	1.16542	0.296706	61	56	0.00024128	0.0699617
CARBODEHYDRAT.RXN...expasy..Carbonic.anhydrase..4.2.1.1.	GlcMig	-0.381097	0.094627	61	61	0.000174445	0.0699617
HOMSUCTRAN.RXN...expasy..Homoserine.O.succinyltransferase..2.3.1.46.	GlcMig	-0.584752	0.144263	61	61	0.000160164	0.0699617
QOR.RXN...expasy..NADPH.quinone.reductase..1.6.5.5.	Caries	1.10123	0.282105	61	61	0.000260976	0.0699617
RHAMNULOKIN.RXN...expasy..Rhamnulokinase..2.7.1.5.	Caries	0.675563	0.171923	61	61	0.000240045	0.0699617
RHAMNULPALDOL.RXN...expasy..Rhamnulose.1.phosphate.aldolase..4.1.2.19.	Caries	0.693755	0.174865	61	61	0.000212212	0.0699617
RXN.14971...expasy..Succinate.dehydrogenase..quinone...1.3.5.1.	GlcMig	-0.463065	0.120377	61	61	0.000313405	0.0780156
MALATE.DEHYDROGENASE.ACCEPTOR.RXN...expasy..Malate.dehydrogenase..quinone...1.1.5.4.	GlcMig	-0.43561	0.114463	61	61	0.000357481	0.0830548
AMYLOSUCRASE.RXN...expasy..Amylosucrase..2.4.1.4.	Periodontitis	-0.401558	0.106187	61	61	0.000385996	0.0840747
FERREDOXIN..NITRITE.REDUCTASE.RXN...expasy..Ferredoxin..nitrite.reductase..1.7.7.1.	Caries	1.05505	0.281987	61	60	0.000438435	0.0898792
HOMOSERDEHYDROG.RXN...expasy..Homoserine.dehydrogenase..1.1.1.3.	Caries	0.0479814	0.013071	61	61	0.000547853	0.0981362
PMPOXI.RXN...expasy..Pyridoxal.5..phosphate.synthase..1.4.3.5.	GlcMig	-0.526745	0.14384	61	61	0.000563192	0.0981362
SUCCDIAMINOPIMDESUCC.RXN...expasy..Succinyl.diaminopimelate.desuccinylase..3.5.1.18.	Age	0.177182	0.0483088	61	61	0.00055323	0.0981362
DIAMINOPIMELATE.DEHYDROGENASE.RXN...expasy..Diaminopimelate.dehydrogenase..1.4.1.16.	Periodontitis	0.279794	0.0783567	61	61	0.000748239	0.124172
X1.2.1.27.RXN...expasy..Methylmalonate.semialdehyde.dehydrogenase..CoA.acylating...1.2.1.27.	Caries	0.401371	0.125302	61	61	0.00226152	0.135717
X2.1.1.17.RXN...expasy..Phosphatidylethanolamine.N.methyltransferase..2.1.1.17.	Caries	0.910632	0.264616	61	61	0.00111263	0.135717
X2.7.8.24.RXN...expasy..Phosphatidylcholine.synthase..2.7.8.24.	Caries	1.006	0.292686	61	61	0.0011269	0.135717
X2.7.8.6.RXN...expasy..Undecaprenyl.phosphate.galactose.phosphotransferase..2.7.8.6.	Caries	0.474011	0.148352	61	61	0.00231521	0.135717
X3.1.26.12.RXN...expasy..Ribonuclease.E..3.1.26.12.	GlcMig	-0.802188	0.233333	61	61	0.00112412	0.135717
X3.2.1.64.RXN...expasy..2.6.beta.fructan.6.levanbiohydrolase..3.2.1.64.	Caries	1.26124	0.371824	61	45	0.00129149	0.135717
X3.4.23.43.RXN...expasy..Prepilin.peptidase..3.4.23.43.	Periodontitis	-0.413004	0.129577	61	61	0.00236878	0.135717
X4.CARBOXYMUCONOLACTONE.DECARBOXYLASE.RXN...expasy..4.carboxymuconolactone.decarboxylase..4.1.1.44.	Caries	0.40781	0.124428	61	61	0.00181812	0.135717
X5.DEHYDRO.2.DEOXYGLUCONOKINASE.RXN...expasy..5.dehydro.2.deoxygluconokinase..2.7.1.92.	Caries	0.561627	0.176399	61	61	0.00239303	0.135717
X6PGLUCONOLACT.RXN...expasy..6.phosphogluconolactonase..3.1.1.31.	GlcMig	-0.2322	0.0702744	61	61	0.00167971	0.135717
ADENYLOSUCCINATE.SYNTHASE.RXN...expasy..Adenylosuccinate.synthase..6.3.4.4.	Caries	0.0311178	0.0095434	61	61	0.00191069	0.135717
BADH.RXN...expasy..Betaine.aldehyde.dehydrogenase..1.2.1.8.	Caries	0.677299	0.197227	61	61	0.0011373	0.135717
CHORISMATEMUT.RXN...expasy..Chorismate.mutase..5.4.99.5.	GlcMig	-0.177154	0.05334	61	61	0.00159674	0.135717
GALPMUT.RXN...expasy..UDP.galactopyranose.mutase..5.4.99.9.	Caries	0.232957	0.072789	61	61	0.00227998	0.135717
GLUCARDEHYDRA.RXN...expasy..Glucarate.dehydratase..4.2.1.40.	Caries	1.15828	0.34476	61	57	0.00142342	0.135717
GMP.SYN.GLUT.RXN...expasy..GMP.synthase..glutamine.hydrolyzing...6.3.5.2.	Periodontitis	0.0693525	0.0204923	61	61	0.00132188	0.135717
GSAAMINOTRANS.RXN...expasy..Glutamate.1.semialdehyde.2.1.aminomutase..5.4.3.8.	Age	0.100402	0.030614	61	61	0.00180669	0.135717
GSHTRAN.RXN...expasy..Glutathione.transferase..2.5.1.18.	Periodontitis	-0.435041	0.124092	61	61	0.000914053	0.135717
HOMOCYSTEINE.S.METHYLTRANSFERASE.RXN...expasy..Homocysteine.S.methyltransferase..2.1.1.10.	Caries	0.480724	0.148941	61	61	0.00210574	0.135717
HOMSUCTRAN.RXN...expasy..Homoserine.O.succinyltransferase..2.3.1.46.	Periodontitis	-0.394864	0.124004	61	61	0.00238986	0.135717
ISOCHORMAT.RXN...expasy..Isochorismatase..3.3.2.1.	Caries	0.624017	0.193294	61	61	0.00210128	0.135717
LEUCYLTRANSFERASE.RXN...expasy..Lysine.arginine.leucyltransferase..2.3.2.6.	GlcMig	-0.42026	0.131315	61	61	0.00228027	0.135717
LEVANSUCRASE.RXN...expasy..Levansucrase..2.4.1.10.	Caries	1.14279	0.3499	61	48	0.00188057	0.135717
LXULRU5P.RXN...expasy..L.ribulose.5.phosphate.3.epimerase..5.1.3.22.	Caries	0.744763	0.232829	61	61	0.0022912	0.135717
MMUM.RXN...expasy..Homocysteine.S.methyltransferase..2.1.1.10.	Caries	0.480724	0.148941	61	61	0.00210574	0.135717
MYO.INOSITOL.1OR.4.MONOPHOSPHATASE.RXN...expasy..Inositol.phosphate.phosphatase..3.1.3.25.	Periodontitis	-0.365461	0.112443	61	61	0.00197057	0.135717
MYO.INOSITOL.2.DEHYDROGENASE.RXN...expasy..Inositol.2.dehydrogenase..1.1.1.18.	Caries	0.403402	0.126008	61	61	0.00227361	0.135717
NITRITE.REDUCTASE.CYTOCHROME.RXN...expasy..Nitrite.reductase..NO.forming...1.7.2.1.	GlcMig	-0.77196	0.241178	61	61	0.00227769	0.135717
OHMETHYLBILANESYN.RXN...expasy..Hydroxymethylbilane.synthase..2.5.1.61.	Age	0.125399	0.0372393	61	61	0.00139082	0.135717
OROPRIBTRANS.RXN...expasy..Orotate.phosphoribosyltransferase..2.4.2.10.	Periodontitis	-0.0487249	0.0138309	61	61	0.000867268	0.135717
PRPPAMIDOTRANS.RXN...expasy..Amidophosphoribosyltransferase..2.4.2.14.	Caries	0.0510805	0.0156034	61	61	0.0018386	0.135717
PURINE.NUCLEOSIDASE.RXN...expasy..Purine.nucleosidase..3.2.2.1.	Caries	0.667139	0.206058	61	61	0.00204469	0.135717
PYRROLINECARBREDUCT.RXN...expasy..Pyrroline.5.carboxylate.reductase..1.5.1.2.	Periodontitis	-0.0666257	0.0202731	61	61	0.00177063	0.135717
RETINOL.DEHYDROGENASE.RXN...metacyc..all.trans.retinol.dehydrogenase..NAD...1.1.1.105.	Caries	1.10927	0.336276	61	58	0.00170735	0.135717
RXN.11845...expasy..23S.rRNA..uridine.2552..2..O..methyltransferase..2.1.1.166.	GlcMig	-0.739436	0.228753	61	61	0.00207595	0.135717
RXN.14903...expasy..Proline.dehydrogenase..1.5.5.2.	GlcMig	-0.721985	0.216954	61	61	0.00156559	0.135717
RXN1G.4...expasy..Mycothiol.synthase..2.3.1.189.	Age	0.340521	0.0991917	61	61	0.00114127	0.135717
SULFITE.REDUCT.RXN...expasy..Assimilatory.sulfite.reductase..NADPH...1.8.1.2.	GlcMig	-0.861713	0.268138	61	61	0.00219339	0.135717
THIAMIN.PYROPHOSPHOKINASE.RXN...expasy..Thiamine.diphosphokinase..2.7.6.2.	Caries	0.368171	0.115749	61	61	0.00241448	0.135717
THREDEHYD.RXN...expasy..Threonine.ammonia.lyase..4.3.1.19.	Periodontitis	-0.0669544	0.0209906	61	61	0.00235234	0.135717
UROGENIIISYN.RXN...expasy..Uroporphyrinogen.III.synthase..4.2.1.75.	GlcMig	-0.239323	0.0743945	61	61	0.00217261	0.135717
DIHYDROOROT.RXN...expasy..Dihydroorotase..3.5.2.3.	Caries	0.0282263	0.00893344	61	61	0.00256742	0.142023
X3.6.1.41.RXN...expasy..Bis.5..nucleosyl..tetraphosphatase..symmetrical...3.6.1.41.	GlcMig	-0.747435	0.238714	61	60	0.00278826	0.143061
X5.4.2.10.RXN...expasy..Phosphoglucosamine.mutase..5.4.2.10.	GlcMig	0.0403614	0.0129032	61	61	0.00281297	0.143061
ETHAMLY.RXN...expasy..Ethanolamine.ammonia.lyase..4.3.1.7.	GlcMig	-0.521851	0.1672	61	61	0.00286947	0.143061
HOMOSERINE.O.ACETYLTRANSFERASE.RXN...expasy..Homoserine.O.acetyltransferase..2.3.1.31.	GlcMig	0.102955	0.0329918	61	61	0.00287353	0.143061
RXN.10837...expasy..Phosphinothricin.acetyltransferase..2.3.1.183.	Caries	0.980521	0.313309	61	58	0.00280051	0.143061
RXN.11598...expasy..16S.rRNA..uracil.1498..N.3...methyltransferase..2.1.1.193.	Age	0.0616053	0.0197213	61	61	0.0028474	0.143061
URITRANS.RXN...expasy...Protein.PII..uridylyltransferase..2.7.7.59.	GlcMig	-0.574471	0.183267	61	61	0.00276003	0.143061
SUPEROX.DISMUT.RXN...expasy..Superoxide.dismutase..1.15.1.1.	GlcMig	-0.059311	0.0190479	61	61	0.00293077	0.143855
GLYOXI.RXN...expasy..Lactoylglutathione.lyase..4.4.1.5.	Periodontitis	-0.300129	0.096825	61	61	0.00305156	0.147704
X1.3.99.23.RXN...expasy..All.trans.retinol.13.14.reductase..1.3.99.23.	Caries	0.669403	0.217331	61	61	0.00322766	0.150309
X1.5.1.20.RXN...expasy..Methylenetetrahydrofolate.reductase..NAD.P.H...1.5.1.20.	Periodontitis	-0.0774066	0.0253235	61	61	0.00345042	0.150309
ASPDECARBOX.RXN...expasy..Aspartate.1.decarboxylase..4.1.1.11.	GlcMig	0.12715	0.0413718	61	61	0.00329047	0.150309
BADH.RXN...expasy..Betaine.aldehyde.dehydrogenase..1.2.1.8.	Periodontitis	-0.599156	0.195529	61	61	0.00337682	0.150309
HOLOCYTOCHROME.C.SYNTHASE.RXN...expasy..Holocytochrome.c.synthase..4.4.1.17.	Periodontitis	-0.362743	0.118662	61	61	0.00344803	0.150309
IMP.DEHYDROG.RXN...expasy..IMP.dehydrogenase..1.1.1.205.	Caries	0.0825226	0.0268907	61	61	0.00333338	0.150309
RIBOSYLHOMOCYSTEINASE.RXN...expasy..S.ribosylhomocysteine.lyase..4.4.1.21.	GlcMig	0.0980792	0.0319464	61	61	0.00332103	0.150309
SIROHEME.FERROCHELAT.RXN...expasy..Sirohydrochlorin.ferrochelatase..4.99.1.4.	GlcMig	-0.360589	0.117454	61	61	0.00332176	0.150309
POLYNUCLEOTIDE.ADENYLYLTRANSFERASE.RXN...expasy..Polynucleotide.adenylyltransferase..2.7.7.19.	Periodontitis	-0.35839	0.117486	61	61	0.00351194	0.1511
GCVP.RXN...expasy..Glycine.dehydrogenase..aminomethyl.transferring...1.4.4.2.	GlcMig	-0.185457	0.0609919	61	61	0.00361112	0.151624
RXN.15294...expasy..Bacterial.non.heme.ferritin..1.16.3.2.	salivaFlow	0.247019	0.0811946	61	61	0.00359449	0.151624
CYCLOMALTODEXTRINASE.RXN...expasy..Cyclomaltodextrinase..3.2.1.54.	Caries	1.20323	0.396885	61	52	0.00370441	0.153689
X1TRANSKETO.RXN...expasy..Transketolase..2.2.1.1.	Periodontitis	-0.0962064	0.0320147	61	61	0.00399363	0.154449
X3.1.3.16.RXN...expasy..Protein.serine.threonine.phosphatase..3.1.3.16.	Caries	0.407927	0.135599	61	61	0.0039572	0.154449
CTPSYN.RXN...expasy..CTP.synthase..glutamine.hydrolyzing...6.3.4.2.	Periodontitis	-0.0893918	0.0296956	61	61	0.00393549	0.154449
N.ACYLGLUCOSAMINE.2.EPIMERASE.RXN...expasy..N.acylglucosamine.2.epimerase..5.1.3.8.	Caries	0.321617	0.107072	61	61	0.00400867	0.154449
QOR.RXN...expasy..NADPH.quinone.reductase..1.6.5.5.	Periodontitis	-0.843653	0.279677	61	61	0.00386659	0.154449
R381.RXN...metacyc..N.acetyl..beta..D.glucosamine.2.epimerase..5.1.3.8.	Caries	0.321617	0.107072	61	61	0.00400867	0.154449
RIB5PISOM.RXN...expasy..Ribose.5.phosphate.isomerase..5.3.1.6.	Age	0.105586	0.0351765	61	61	0.00403297	0.154449
ASPARTATEKIN.RXN...expasy..Aspartate.kinase..2.7.2.4.	Caries	0.0399984	0.0133937	61	61	0.00420963	0.157556
BETA.LACTAMASE.RXN...expasy..Beta.lactamase..3.5.2.6.	Periodontitis	-0.260244	0.0872432	61	61	0.00424972	0.157556
RXN0.705...expasy..3.dehydro.L.gulonate.6.phosphate.decarboxylase..4.1.1.85.	Caries	0.565048	0.189179	61	61	0.00420369	0.157556
GLUC1PADENYLTRANS.RXN...expasy..Glucose.1.phosphate.adenylyltransferase..2.7.7.27.	Age	-0.0681631	0.0228973	61	61	0.00432262	0.158572
ALARACECAT.RXN...expasy..Alanine.racemase..5.1.1.1.	Caries	0.0580653	0.0196073	61	61	0.00451416	0.160529
ILEDEAMINE.RXN...metacyc..isoleucine.dehydrogenase..1.4.1.9.	Caries	0.405484	0.136784	61	61	0.00447656	0.160529
OHMETHYLBILANESYN.RXN...expasy..Hydroxymethylbilane.synthase..2.5.1.61.	GlcMig	-0.114659	0.0386258	61	61	0.00442592	0.160529
DCTP.DEAM.RXN...expasy..dCTP.deaminase..3.5.4.13.	GlcMig	-0.534331	0.181531	61	61	0.00474578	0.160935
FUMARYLACETOACETASE.RXN...expasy..Fumarylacetoacetase..3.7.1.2.	Caries	0.690043	0.234376	61	61	0.00473667	0.160935
ISOCHORMAT.RXN...expasy..Isochorismatase..3.3.2.1.	Periodontitis	-0.564966	0.19163	61	61	0.00468356	0.160935
MALATE.DEHYDROGENASE.ACCEPTOR.RXN...expasy..Malate.dehydrogenase..quinone...1.1.5.4.	Age	0.324736	0.110354	61	61	0.00475646	0.160935
TRIOSEPISOMERIZATION.RXN...expasy..Triose.phosphate.isomerase..5.3.1.1.	Caries	0.0424539	0.014396	61	61	0.00467315	0.160935
GLUTAMATESYN.RXN...expasy..Glutamate.synthase..NADPH...1.4.1.13.	Caries	0.463391	0.157997	61	61	0.00488727	0.162211
H2PTEROATESYNTH.RXN...expasy..Dihydropteroate.synthase..2.5.1.15.	Periodontitis	-0.0525314	0.0178953	61	61	0.0048525	0.162211
GLYCOGEN.BRANCH.RXN...expasy..1.4.alpha.glucan.branching.enzyme..2.4.1.18.	Caries	0.0648387	0.0221332	61	61	0.00493425	0.162225
X2.4.1.109.RXN...expasy..Dolichyl.phosphate.mannose..protein.mannosyltransferase..2.4.1.109.	Caries	0.424179	0.14523	61	61	0.00505531	0.163127
HOMOCYSMET.RXN...expasy..5.methyltetrahydropteroyltriglutamate..homocysteine.S.methyltransferase..2.1.1.14.	Periodontitis	-0.0813708	0.0278372	61	61	0.00502225	0.163127
X2.7.7.15.RXN...expasy..Choline.phosphate.cytidylyltransferase..2.7.7.15.	Caries	0.491596	0.168872	61	61	0.00519272	0.163176
RXN.13163...expasy..3.isopropylmalate.dehydratase..4.2.1.33.	Caries	0.0376037	0.0129334	61	61	0.00524411	0.163176
SAICARSYN.RXN...expasy..Phosphoribosylaminoimidazolesuccinocarboxamide.synthase..6.3.2.6.	Caries	0.0301024	0.010324	61	61	0.00512531	0.163176
SUPEROX.DISMUT.RXN...expasy..Superoxide.dismutase..1.15.1.1.	Age	0.0534134	0.0183642	61	61	0.00522863	0.163176
NITRIC.OXIDE.REDUCTASE.RXN...expasy..Nitric.oxide.reductase..cytochrome.c...1.7.2.5.	Caries	0.457193	0.158174	61	61	0.00549686	0.169527
RXN.8999...expasy..diphosphate.specific...2.5.1.31.	Caries	0.452605	0.156904	61	61	0.00558579	0.170759
X2.1.1.64.RXN...expasy..3.demethylubiquinol.3.O.methyltransferase..2.1.1.64.	GlcMig	-0.641489	0.222731	61	61	0.00565536	0.171382
AIRS.RXN...expasy..Phosphoribosylformylglycinamidine.cyclo.ligase..6.3.3.1.	Periodontitis	-0.044517	0.0155123	61	61	0.00581798	0.171561
MYO.INOSOSE.2.DEHYDRATASE.RXN...expasy..Myo.inosose.2.dehydratase..4.2.1.44.	Caries	0.324164	0.112743	61	61	0.00573149	0.171561
RIBULPEPIM.RXN...expasy..L.ribulose.5.phosphate.4.epimerase..5.1.3.4.	GlcMig	0.485423	0.169299	61	61	0.0058586	0.171561
RXN.12588...expasy..Cysteine.desulfurase..2.8.1.7.	Periodontitis	-0.0910528	0.0317896	61	61	0.00590741	0.171561
RXN.9787...metacyc..cysteine..ThiI.sulfur.carrier.protein..L.cysteine.sulfurtransferase.desulfurase..2.8.1.7.	Periodontitis	-0.0910528	0.0317896	61	61	0.00590741	0.171561
X2.7.7.8.RXN...expasy..Polyribonucleotide.nucleotidyltransferase..2.7.7.8.	Caries	0.0389573	0.01372	61	61	0.00632157	0.173932
X3.DEHYDROQUINATE.DEHYDRATASE.RXN...expasy..3.dehydroquinate.dehydratase..4.2.1.10.	GlcMig	-0.0919869	0.0322612	61	61	0.00611998	0.173932
X3.DEHYDROQUINATE.DEHYDRATASE.RXN...expasy..3.dehydroquinate.dehydratase..4.2.1.10.	Age	0.0881902	0.0311032	61	61	0.00639159	0.173932
X3.1.1.73.RXN...expasy..Feruloyl.esterase..3.1.1.73.	Periodontitis	-0.949547	0.335635	61	56	0.00650221	0.173932
X3.1.26.4.RXN...expasy..Ribonuclease.H..3.1.26.4.	Periodontitis	-0.0505437	0.0180004	61	61	0.0068873	0.173932
X3.4.21.107.RXN...expasy..Peptidase.Do..3.4.21.107.	GlcMig	-0.473385	0.167134	61	61	0.00644474	0.173932
X5.AMINOLEVULINIC.ACID.SYNTHASE.RXN...expasy..5.aminolevulinate.synthase..2.3.1.37.	Caries	0.721044	0.255257	61	60	0.00657916	0.173932
ASNSYNB.RXN...expasy..Asparagine.synthase..glutamine.hydrolyzing...6.3.5.4.	GlcMig	-0.398979	0.140041	61	61	0.00615855	0.173932
DIHYDLIPACETRANS.RXN...expasy..Dihydrolipoyllysine.residue.acetyltransferase..2.3.1.12.	GlcMig	-0.434201	0.153624	61	61	0.00655054	0.173932
FERREDOXIN..NITRITE.REDUCTASE.RXN...expasy..Ferredoxin..nitrite.reductase..1.7.7.1.	GlcMig	0.922136	0.325233	61	60	0.00639323	0.173932
GLUTDEHYD.RXN...expasy..Glutamate.dehydrogenase..NADP......1.4.1.4.	GlcMig	-0.694503	0.244134	61	61	0.00623052	0.173932
GLYCPDIESTER.RXN...expasy..Glycerophosphodiester.phosphodiesterase..3.1.4.46.	Caries	0.376557	0.134306	61	61	0.00696603	0.173932
GSADENYLATION.RXN...expasy...Glutamine.synthetase..adenylyltransferase..2.7.7.42.	Periodontitis	-0.151579	0.054096	61	61	0.00699779	0.173932
GSDEADENYLATION.RXN...expasy...Glutamine.synthetase..adenylyl.L.tyrosine.phosphorylase..2.7.7.89.	Periodontitis	-0.153476	0.0546391	61	61	0.00686873	0.173932
L.LACTATE.DEHYDROGENASE.CYTOCHROME.RXN...expasy..L.lactate.dehydrogenase..cytochrome...1.1.2.3.	Periodontitis	-0.324922	0.115917	61	61	0.00697844	0.173932
L.LACTATE.DEHYDROGENASE.RXN...expasy..L.lactate.dehydrogenase..1.1.1.27.	Periodontitis	-0.0682894	0.0243126	61	61	0.00687061	0.173932
LEVANSUCRASE.RXN...expasy..Levansucrase..2.4.1.10.	GlcMig	1.12996	0.403562	61	48	0.00703715	0.173932
PABASYN.RXN...expasy..Aminodeoxychorismate.synthase..2.6.1.85.	GlcMig	-0.257785	0.090913	61	61	0.00638979	0.173932
RXN.10837...expasy..Phosphinothricin.acetyltransferase..2.3.1.183.	GlcMig	1.02007	0.361359	61	58	0.0066133	0.173932
RXN.16003...expasy..Serine.3.dehydrogenase..NADP......1.1.1.276.	GlcMig	0.711019	0.252275	61	61	0.00669356	0.173932
RXN.982...expasy..Arsenate.reductase..glutathione.glutaredoxin...1.20.4.1.	GlcMig	-0.468285	0.165971	61	61	0.00663814	0.173932
X5.4.2.10.RXN...expasy..Phosphoglucosamine.mutase..5.4.2.10.	Caries	0.0310873	0.0111874	61	61	0.00745142	0.176518
ETHANOLAMINEPHOSPHOTRANSFERASE.RXN...expasy..Ethanolaminephosphotransferase..2.7.8.1.	Periodontitis	-0.474002	0.170494	61	61	0.00742353	0.176518
GLUTAMATESYN.RXN...expasy..Glutamate.synthase..NADPH...1.4.1.13.	GlcMig	0.506972	0.182228	61	61	0.00738522	0.176518
HISTAMINOTRANS.RXN...expasy..Histidinol.phosphate.transaminase..2.6.1.9.	Periodontitis	-0.0959747	0.0345663	61	61	0.00749633	0.176518
RXN0.2605...expasy..Exodeoxyribonuclease.V..3.1.11.5.	GlcMig	-0.621826	0.223891	61	61	0.00747983	0.176518
SUCCDIAMINOPIMDESUCC.RXN...expasy..Succinyl.diaminopimelate.desuccinylase..3.5.1.18.	GlcMig	-0.139511	0.0501074	61	61	0.00734261	0.176518
UROGENIIISYN.RXN...expasy..Uroporphyrinogen.III.synthase..4.2.1.75.	Age	0.199238	0.0717242	61	61	0.00747026	0.176518
ADENOSYLHOMOCYSTEINE.NUCLEOSIDASE.RXN...expasy..Adenosylhomocysteine.nucleosidase..3.2.2.9.	Periodontitis	-0.164604	0.0594295	61	61	0.00763488	0.177384
RXN.17362...expasy..Signal.peptidase.II..3.4.23.36.	Age	0.0540869	0.0195125	61	61	0.00759013	0.177384
X3.4.22.40.RXN...expasy..Bleomycin.hydrolase..3.4.22.40.	Caries	0.376643	0.136538	61	61	0.00786806	0.180396
MEVALONATE.KINASE.RXN...expasy..Mevalonate.kinase..2.7.1.36.	GlcMig	-0.26977	0.0977461	61	61	0.00783889	0.180396
MALTODEXGLUCOSID.RXN...expasy..Alpha.glucosidase..3.2.1.20.	GlcMig	0.695755	0.253102	61	61	0.00807311	0.183887
X1.8.1.4.RXN...expasy..Dihydrolipoyl.dehydrogenase..1.8.1.4.	GlcMig	-0.142875	0.0526513	61	61	0.00887006	0.184007
X2.7.7.39.RXN...expasy..Glycerol.3.phosphate.cytidylyltransferase..2.7.7.39.	Caries	0.318262	0.117933	61	61	0.00922829	0.184007
X3.1.1.73.RXN...expasy..Feruloyl.esterase..3.1.1.73.	GlcMig	1.06355	0.390471	61	56	0.00863375	0.184007
ADENOSYLHOMOCYSTEINE.NUCLEOSIDASE.RXN...expasy..Adenosylhomocysteine.nucleosidase..3.2.2.9.	Caries	0.163278	0.0599455	61	61	0.00863354	0.184007
ALCOHOL.DEHYDROG.GENERIC.RXN...expasy..Alcohol.dehydrogenase..1.1.1.1.	Periodontitis	-0.237486	0.087809	61	61	0.00908486	0.184007
ARGININE..TRNA.LIGASE.RXN...expasy..Arginine..tRNA.ligase..6.1.1.19.	Caries	0.0247659	0.00910067	61	61	0.00868966	0.184007
DIAMINOPIMDECARB.RXN...expasy..Diaminopimelate.decarboxylase..4.1.1.20.	Periodontitis	-0.10062	0.0370811	61	61	0.00887234	0.184007
DIHYDROXYISOVALDEHYDRAT.RXN...expasy..Dihydroxy.acid.dehydratase..4.2.1.9.	Caries	0.0357985	0.0131942	61	61	0.00887953	0.184007
DIHYDROXYMETVALDEHYDRAT.RXN...metacyc..2.3.Dihydroxy.3.methylvalerate.dehydratase..4.2.1.9.	Caries	0.0357985	0.0131942	61	61	0.00887953	0.184007
FRUCTOKINASE.RXN...expasy..Fructokinase..2.7.1.4.	Caries	0.3923	0.14494	61	61	0.0090356	0.184007
GLUCOSAMINE.6.P.DEAMIN.RXN...expasy..Glucosamine.6.phosphate.deaminase..3.5.99.6.	Periodontitis	0.115052	0.0422241	61	61	0.0086099	0.184007
HYDROXYLAMINE.REDUCTASE.RXN...expasy..Hydroxylamine.reductase..1.7.99.1.	Periodontitis	0.385307	0.1426	61	61	0.00914653	0.184007
MALTODEXGLUCOSID.RXN...expasy..Alpha.glucosidase..3.2.1.20.	Caries	0.597525	0.219447	61	61	0.00865413	0.184007
PRPPAMIDOTRANS.RXN...expasy..Amidophosphoribosyltransferase..2.4.2.14.	Periodontitis	-0.042161	0.015469	61	61	0.00859356	0.184007
RXN.10781...metacyc..5.hydroxytryptophol.dehydrogenase..1.1.1.1.	Periodontitis	-0.237422	0.0877999	61	61	0.0090957	0.184007
RXN.10915...metacyc..3.4.dihydroxyphenylglycol.dehydrogenase..1.1.1.1.	Periodontitis	-0.237422	0.0877999	61	61	0.0090957	0.184007
RXN.5424...metacyc..indole.3.glycol.dehydrogenase..1.1.1.1.	Periodontitis	-0.237422	0.0877999	61	61	0.0090957	0.184007
RXN0.5189...expasy..DNA.3.methyladenine.glycosylase.I..3.2.2.20.	Age	0.195894	0.0720487	61	61	0.00874582	0.184007
RXN66.478...metacyc..phytol.dehydrogenase..1.1.1.1.	Periodontitis	-0.237422	0.0877999	61	61	0.0090957	0.184007
SIROHEME.FERROCHELAT.RXN...expasy..Sirohydrochlorin.ferrochelatase..4.99.1.4.	Periodontitis	-0.272587	0.10096	61	61	0.00919662	0.184007
THIAZOLSYN2.RXN...expasy..Thiazole.synthase..2.8.1.10.	Age	0.278269	0.103132	61	61	0.00923993	0.184007
URACIL.PRIBOSYLTRANS.RXN...expasy..Uracil.phosphoribosyltransferase..2.4.2.9.	Caries	0.0485046	0.0179409	61	61	0.00910895	0.184007
GAMMA.GLUTAMYLTRANSFERASE.RXN...expasy..Gamma.glutamyltransferase..2.3.2.2.	Periodontitis	-0.382342	0.141918	61	61	0.00934022	0.184947
PYROGLUTAMYL.PEPTIDASE.I.RXN...expasy..Pyroglutamyl.peptidase.I..3.4.19.3.	Periodontitis	0.172954	0.0643093	61	61	0.00945705	0.185596
TRYPSYN.RXN...expasy..Tryptophan.synthase..4.2.1.20.	Age	0.0324861	0.0120833	61	61	0.0094795	0.185596
X2.7.13.3.RXN...expasy..Histidine.kinase..2.7.13.3.	Caries	0.0748923	0.0278978	61	61	0.0095796	0.186231
X3.1.1.73.RXN...expasy..Feruloyl.esterase..3.1.1.73.	Caries	0.907849	0.33855	61	56	0.00965425	0.186231
RXN.11578...expasy..16S.rRNA..guanine.527..N.7...methyltransferase..2.1.1.170.	GlcMig	-0.500973	0.186869	61	61	0.00967227	0.186231
RXN0.5398...expasy..Pseudouridylate.synthase..4.2.1.70.	Caries	0.358865	0.134038	61	61	0.00976271	0.18694
AICARTRANSFORM.RXN...expasy..Phosphoribosylaminoimidazolecarboxamide.formyltransferase..2.1.2.3.	Age	0.0440432	0.0164658	61	61	0.00982741	0.18715
ADENOSYLHOMOCYSTEINE.NUCLEOSIDASE.RXN...expasy..Adenosylhomocysteine.nucleosidase..3.2.2.9.	GlcMig	0.184499	0.0691389	61	61	0.00999202	0.187404
GLYCEROL.DEHYDRATASE.RXN...expasy..Glycerol.dehydratase..4.2.1.30.	GlcMig	-0.46042	0.172493	61	61	0.00997374	0.187404
RXN.14338...expasy..Diadenylate.cyclase..2.7.7.85.	GlcMig	0.109923	0.0411985	61	61	0.010002	0.187404
RXN.14640...expasy..Mycothiol.S.conjugate.amidase..3.5.1.115.	GlcMig	-0.368165	0.13813	61	61	0.0100755	0.18777
AMYLOMALT.RXN...expasy..4.alpha.glucanotransferase..2.4.1.25.	Caries	0.055826	0.0210573	61	61	0.010458	0.192837
MORPHINE.6.DEHYDROGENASE.RXN...expasy..Morphine.6.dehydrogenase..1.1.1.218.	GlcMig	0.53871	0.203112	61	61	0.0104273	0.192837
PRPPSYN.RXN...expasy..Ribose.phosphate.diphosphokinase..2.7.6.1.	Periodontitis	-0.0404062	0.0152761	61	61	0.0106258	0.1949
X1.8.4.12.RXN...expasy..Peptide.methionine..R..S.oxide.reductase..1.8.4.12.	Periodontitis	-0.0458132	0.0173366	61	61	0.0106951	0.195118
PORPHOBILSYNTH.RXN...expasy..Porphobilinogen.synthase..4.2.1.24.	Age	0.0767143	0.0290515	61	61	0.0107497	0.195118
X3.4.16.4.RXN...expasy..Serine.type.D.Ala.D.Ala.carboxypeptidase..3.4.16.4.	Age	0.237159	0.0900706	61	61	0.010965	0.197796
X5.AMINOLEVULINIC.ACID.SYNTHASE.RXN...expasy..5.aminolevulinate.synthase..2.3.1.37.	Periodontitis	-0.664014	0.253059	61	60	0.0112278	0.197796
CYCLOMALTODEXTRINASE.RXN...expasy..Cyclomaltodextrinase..3.2.1.54.	GlcMig	1.20309	0.457753	61	52	0.0111026	0.197796
GLUTRNAREDUCT.RXN...expasy..Glutamyl.tRNA.reductase..1.2.1.70.	GlcMig	-0.0991665	0.0378475	61	61	0.0113388	0.197796
HOMOCYSMETB12.RXN...expasy..Methionine.synthase..2.1.1.13.	salivaFlow	0.287261	0.109422	61	61	0.0111898	0.197796
PYRIMSYN3.RXN...expasy..Phosphooxymethylpyrimidine.kinase..2.7.4.7.	Periodontitis	-0.21045	0.0803323	61	61	0.0113513	0.197796
RXN0.705...expasy..3.dehydro.L.gulonate.6.phosphate.decarboxylase..4.1.1.85.	GlcMig	0.572367	0.218192	61	61	0.0112486	0.197796
SUGAR.PHOSPHATASE.RXN...expasy..Sugar.phosphatase..3.1.3.23.	Caries	0.373199	0.142056	61	61	0.0111353	0.197796
MALTACETYLTRAN.RXN...expasy..Maltose.O.acetyltransferase..2.3.1.79.	Caries	0.336168	0.128579	61	61	0.0115071	0.199513
UNDECAPRENYL.DIPHOSPHATASE.RXN...expasy..Undecaprenyl.diphosphate.phosphatase..3.6.1.27.	Caries	0.0299317	0.0114731	61	61	0.0116763	0.201445
PDXJ.RXN...expasy..Pyridoxine.5..phosphate.synthase..2.6.99.2.	Periodontitis	-0.431717	0.16562	61	61	0.0117431	0.201599
H2PTEROATESYNTH.RXN...expasy..Dihydropteroate.synthase..2.5.1.15.	Age	0.0522203	0.0200717	61	61	0.0118957	0.203219
X5.4.99.16.RXN...expasy..Maltose.alpha.D.glucosyltransferase..5.4.99.16.	GlcMig	0.955278	0.3684	61	49	0.0121646	0.203242
FERREDOXIN..NITRITE.REDUCTASE.RXN...expasy..Ferredoxin..nitrite.reductase..1.7.7.1.	Periodontitis	-0.726257	0.279559	61	60	0.0120138	0.203242
METHENYLTHFCYCLOHYDRO.RXN...expasy..Methenyltetrahydrofolate.cyclohydrolase..3.5.4.9.	Age	0.0586267	0.0226159	61	61	0.0121887	0.203242
RXN.14047...expasy..Aconitate.hydratase..4.2.1.3.	Caries	0.0847947	0.0327031	61	61	0.0121703	0.203242
TRANS.RXN0.277...expasy..Proton.translocating.NAD.P.....transhydrogenase..7.1.1.1.	Periodontitis	-0.255582	0.0983467	61	61	0.0119854	0.203242
X1.1.1.39.RXN...expasy..Malate.dehydrogenase..oxaloacetate.decarboxylating...1.1.1.38.	GlcMig	0.309966	0.120205	61	61	0.0126248	0.208518
MANNPISOM.RXN...expasy..Mannose.6.phosphate.isomerase..5.3.1.8.	Caries	0.111638	0.0432762	61	61	0.012592	0.208518
X2.4.1.83.RXN...expasy..Dolichyl.phosphate.beta.D.mannosyltransferase..2.4.1.83.	Caries	0.420537	0.163895	61	61	0.0130461	0.210312
X3.2.1.68.RXN...expasy..Isoamylase..3.2.1.68.	Caries	0.731703	0.285338	61	59	0.0130982	0.210312
X4.CARBOXYMUCONOLACTONE.DECARBOXYLASE.RXN...expasy..4.carboxymuconolactone.decarboxylase..4.1.1.44.	GlcMig	0.368938	0.143511	61	61	0.0128823	0.210312
LEVANSUCRASE.RXN...expasy..Levansucrase..2.4.1.10.	Periodontitis	-0.889923	0.346888	61	48	0.0130609	0.210312
RIBULOKIN.RXN...expasy..Ribulokinase..2.7.1.16.	Periodontitis	-0.350987	0.137059	61	61	0.0132162	0.210312
RXN.16003...expasy..Serine.3.dehydrogenase..NADP......1.1.1.276.	Periodontitis	-0.555922	0.216847	61	61	0.0131207	0.210312
S.FORMYLGLUTATHIONE.HYDROLASE.RXN...expasy..S.formylglutathione.hydrolase..3.1.2.12.	GlcMig	-0.539621	0.210682	61	61	0.0132004	0.210312
TRYPSYN.RXN...expasy..Tryptophan.synthase..4.2.1.20.	GlcMig	-0.0321398	0.0125332	61	61	0.0130969	0.210312
IMPCYCLOHYDROLASE.RXN...expasy..IMP.cyclohydrolase..3.5.4.10.	Age	0.0591712	0.0231742	61	61	0.0134732	0.213428
X3.4.16.4.RXN...expasy..Serine.type.D.Ala.D.Ala.carboxypeptidase..3.4.16.4.	GlcMig	-0.238272	0.093424	61	61	0.0135733	0.21404
DALADALALIG.RXN...expasy..D.alanine..D.alanine.ligase..6.3.2.4.	Caries	0.0553043	0.0217498	61	61	0.0138427	0.217306
ADENPRIBOSYLTRAN.RXN...expasy..Adenine.phosphoribosyltransferase..2.4.2.7.	Periodontitis	-0.0260147	0.0102695	61	61	0.0141841	0.217837
CYTIDINEKIN.RXN...expasy..Uridine.cytidine.kinase..2.7.1.48.	Periodontitis	-0.170303	0.067201	61	61	0.0141465	0.217837
LTARTDEHYDRA.RXN...expasy..L....tartrate.dehydratase..4.2.1.32.	Caries	0.484101	0.190955	61	61	0.0141132	0.217837
RXN.14270...metacyc..5.amino.4.imidazolecarboxamide.phosphoribosyltransferase..2.4.2.7.	Periodontitis	-0.0260147	0.0102695	61	61	0.0141841	0.217837
RXN.9952...expasy..Phosphogluconate.dehydrogenase..NADP....dependent..decarboxylating...1.1.1.44.	Periodontitis	-0.0814474	0.0321621	61	61	0.0142126	0.217837
SUCCDIAMINOPIMDESUCC.RXN...expasy..Succinyl.diaminopimelate.desuccinylase..3.5.1.18.	Periodontitis	-0.108997	0.0430706	61	61	0.0142757	0.217837
TDCEACT.RXN...expasy...Formate.C.acetyltransferase..activating.enzyme..1.97.1.4.	Caries	0.085616	0.0338455	61	61	0.0143141	0.217837
PRPPSYN.RXN...expasy..Ribose.phosphate.diphosphokinase..2.7.6.1.	Caries	0.0387715	0.0154087	61	61	0.0148104	0.22441
HOLOCYTOCHROME.C.SYNTHASE.RXN...expasy..Holocytochrome.c.synthase..4.4.1.17.	Caries	0.300667	0.119692	61	61	0.0149689	0.225829
GTP.CYCLOHYDRO.I.RXN...expasy..GTP.cyclohydrolase.I..3.5.4.16.	GlcMig	0.0800707	0.0319669	61	61	0.0152444	0.227605
RHAMNULPALDOL.RXN...expasy..Rhamnulose.1.phosphate.aldolase..4.1.2.19.	GlcMig	0.505396	0.201682	61	61	0.0152022	0.227605
RXN0.6274...expasy..tRNA.dimethylallyltransferase..2.5.1.75.	Caries	0.077234	0.0308465	61	61	0.0152825	0.227605
GLYRIBONUCSYN.RXN...expasy..Phosphoribosylamine..glycine.ligase..6.3.4.13.	Age	0.036491	0.0145848	61	61	0.0153533	0.227652
URACIL.PRIBOSYLTRANS.RXN...expasy..Uracil.phosphoribosyltransferase..2.4.2.9.	GlcMig	0.0517386	0.0206924	61	61	0.0154163	0.227652
RXN0.5293...expasy..Succinate.semialdehyde.dehydrogenase..NAD.P.......1.2.1.16.	Periodontitis	-0.361708	0.144764	61	61	0.0154852	0.227704
X3.2.1.68.RXN...expasy..Isoamylase..3.2.1.68.	GlcMig	0.820593	0.329098	61	59	0.015688	0.227803
PHOSPHOGLUCMUT.RXN...expasy..Phosphoglucomutase..alpha.D.glucose.1.6.bisphosphate.dependent...5.4.2.2.	Age	0.113671	0.0455804	61	61	0.0156723	0.227803
RXN0.6274...expasy..tRNA.dimethylallyltransferase..2.5.1.75.	GlcMig	0.0887511	0.0355772	61	61	0.0156425	0.227803
X2.1.1.17.RXN...expasy..Phosphatidylethanolamine.N.methyltransferase..2.1.1.17.	GlcMig	0.759621	0.305198	61	61	0.0158676	0.228744
ASPARTASE.RXN...expasy..Aspartate.ammonia.lyase..4.3.1.1.	Periodontitis	0.170579	0.0685911	61	61	0.0159497	0.228744
NICOTINAMID.RXN...expasy..Nicotinamidase..3.5.1.19.	Caries	0.354062	0.142329	61	61	0.01592	0.228744
DTDPGLUCDEHYDRAT.RXN...expasy..dTDP.glucose.4.6.dehydratase..4.2.1.46.	Caries	0.0679641	0.0275065	61	61	0.016607	0.234313
GLUCONOKIN.RXN...expasy..Gluconokinase..2.7.1.12.	Periodontitis	-0.228579	0.0924775	61	61	0.0165701	0.234313
RXN.15154...expasy..Protein.N.pi..phosphohistidine..D.fructose.phosphotransferase..2.7.1.202.	Caries	0.531793	0.21518	61	61	0.016584	0.234313
SUCROSEPHOSPHO.RXN...expasy..Protein.N.pi..phosphohistidine..sucrose.phosphotransferase..2.7.1.211.	Caries	0.531793	0.21518	61	61	0.016584	0.234313
ALANINE.AMINOTRANSFERASE.RXN...expasy..Alanine.transaminase..2.6.1.2.	GlcMig	-0.307628	0.12483	61	61	0.0168783	0.236337
RXN.13403...expasy..Uroporphyrinogen.III.C.methyltransferase..2.1.1.107.	Periodontitis	-0.156057	0.06333	61	61	0.0168861	0.236337
IPPISOM.RXN...expasy..Isopentenyl.diphosphate.Delta.isomerase..5.3.3.2.	GlcMig	-0.173709	0.0706098	61	61	0.0170591	0.237804
BTUR2.RXN...expasy..Corrinoid.adenosyltransferase..2.5.1.17.	GlcMig	-0.174269	0.0709859	61	61	0.0172802	0.238674
COBALAMIN5PSYN.RXN...expasy..Adenosylcobinamide.GDP.ribazoletransferase..2.7.8.26.	GlcMig	-0.251213	0.102511	61	61	0.0174701	0.238674
DALADALALIG.RXN...expasy..D.alanine..D.alanine.ligase..6.3.2.4.	GlcMig	0.0616218	0.0250855	61	61	0.0172156	0.238674
F16ALDOLASE.RXN...expasy..Fructose.bisphosphate.aldolase..4.1.2.13.	Periodontitis	0.054142	0.0221106	61	61	0.0175537	0.238674
GLUTRNAREDUCT.RXN...expasy..Glutamyl.tRNA.reductase..1.2.1.70.	Age	0.0894672	0.036489	61	61	0.0174137	0.238674
H2NEOPTERINALDOL.RXN...expasy..Dihydroneopterin.aldolase..4.1.2.25.	Age	0.0778562	0.0317352	61	61	0.0173524	0.238674
TRANS.RXN.214...expasy..NADH.ubiquinone.reductase..Na....transporting...7.2.1.1.	GlcMig	-0.372235	0.152081	61	61	0.0176009	0.238674
ARGSUCCINSYN.RXN...expasy..Argininosuccinate.synthase..6.3.4.5.	Caries	0.0530872	0.0217224	61	61	0.0177653	0.239969
X5.4.99.16.RXN...expasy..Maltose.alpha.D.glucosyltransferase..5.4.99.16.	Periodontitis	-0.770968	0.316664	61	49	0.0181785	0.240839
GABATRANSAM.RXN...expasy..4.aminobutyrate..2.oxoglutarate.transaminase..2.6.1.19.	GlcMig	-0.439063	0.180447	61	61	0.0182443	0.240839
RHAMNULPALDOL.RXN...expasy..Rhamnulose.1.phosphate.aldolase..4.1.2.19.	Periodontitis	-0.421855	0.173359	61	61	0.0182348	0.240839
RXN.11576...expasy..16S.rRNA..guanine.1207..N.2...methyltransferase..2.1.1.172.	Caries	0.369318	0.15159	61	61	0.0181045	0.240839
S.ADENMETSYN.RXN...expasy..Methionine.adenosyltransferase..2.5.1.6.	GlcMig	0.0361119	0.0148315	61	61	0.0181717	0.240839
THI.P.KIN.RXN...expasy..Thiamine.phosphate.kinase..2.7.4.16.	Age	0.0837287	0.0343174	61	61	0.0179459	0.240839
X6PFRUCTPHOS.RXN...expasy..6.phosphofructokinase..2.7.1.11.	Caries	0.0817304	0.0336472	61	61	0.0184341	0.241525
ASPARTASE.RXN...expasy..Aspartate.ammonia.lyase..4.3.1.1.	Caries	0.168056	0.0691867	61	61	0.0184349	0.241525
X2.8.1.6.RXN...expasy..Biotin.synthase..2.8.1.6.	GlcMig	-0.19579	0.0809787	61	61	0.0189554	0.245485
ALKAPHOSPHA.RXN...expasy..Alkaline.phosphatase..3.1.3.1.	GlcMig	0.386048	0.15952	61	61	0.0188492	0.245485
GLUTCYSLIG.RXN...expasy..Glutamate..cysteine.ligase..6.3.2.2.	salivaFlow	-0.0742499	0.0307269	61	61	0.0190189	0.245485
PREPHENATE.DEHYDROGENASE.NADP..RXN...expasy..Prephenate.dehydrogenase..NADP......1.3.1.13.	Periodontitis	-0.398554	0.164853	61	61	0.018963	0.245485
X2.OCTAPRENYL.6.OHPHENOL.METHY.RXN...metacyc..2.octaprenyl.6.hydroxyphenyl.methylase..2.1.1.222.	GlcMig	-0.516805	0.214552	61	61	0.0193837	0.246965
FRUCTOKINASE.RXN...expasy..Fructokinase..2.7.1.4.	GlcMig	0.402554	0.167169	61	61	0.019417	0.246965
FRUCTOKINASE.RXN...expasy..Fructokinase..2.7.1.4.	Periodontitis	-0.346339	0.143693	61	61	0.0193115	0.246965
MERCURY.II.REDUCTASE.RXN...expasy..Mercury.II..reductase..1.16.1.1.	Periodontitis	-0.244518	0.101374	61	61	0.0192275	0.246965
GLYCOPHOSPHORYL.RXN...expasy..Glycogen.phosphorylase..2.4.1.1.	Age	-0.0574182	0.0238736	61	61	0.0195603	0.247883
The MaAsLin 2 multivariate model was adjusted for age, salivary flow, caries extent, and periodontitis severity. P-values are two-sided, with multiple comparisons corrected using the Benjamini-Hochberg false discovery rate (FDR).

## Sheet: Supplementary Data 22
Supplementary Data 22. Significant associations between metagenomic enzymes (Enzyme Commission, EC) and FruMig scores
Feature	Metadata	Coefficient	Standard error	N	N not 0	p-value	FDR p-value
X5.4.99.16.RXN...expasy..Maltose.alpha.D.glucosyltransferase..5.4.99.16.	Caries	1.50133	0.328669	61	49	2.82221e-05	0.0297262
CARBODEHYDRAT.RXN...expasy..Carbonic.anhydrase..4.2.1.1.	FruMig	-0.397237	0.0865647	61	61	2.6246e-05	0.0297262
HOMSUCTRAN.RXN...expasy..Homoserine.O.succinyltransferase..2.3.1.46.	FruMig	-0.597278	0.132928	61	61	3.64916e-05	0.0297262
PMPOXI.RXN...expasy..Pyridoxal.5..phosphate.synthase..1.4.3.5.	FruMig	-0.582419	0.129738	61	61	3.70046e-05	0.0297262
RXN.14971...expasy..Succinate.dehydrogenase..quinone...1.3.5.1.	FruMig	-0.488994	0.109942	61	61	4.26487e-05	0.0297262
RIBULPEPIM.RXN...expasy..L.ribulose.5.phosphate.4.epimerase..5.1.3.4.	Caries	0.66568	0.15169	61	61	5.22077e-05	0.0303239
ACSERLY.RXN...expasy..Cysteine.synthase..2.5.1.47.	Caries	0.0522021	0.0121272	61	61	6.93584e-05	0.0332573
RXN.14903...expasy..Proline.dehydrogenase..1.5.5.2.	FruMig	-0.832763	0.194749	61	61	7.63439e-05	0.0332573
LEUCYLTRANSFERASE.RXN...expasy..Lysine.arginine.leucyltransferase..2.3.2.6.	FruMig	-0.494389	0.11763	61	61	9.75639e-05	0.0377789
X3.1.21.5.RXN...expasy..Type.III.site.specific.deoxyribonuclease..3.1.21.5.	Caries	0.849154	0.217518	61	61	0.000260794	0.0462431
X3.1.26.12.RXN...expasy..Ribonuclease.E..3.1.26.12.	FruMig	-0.850587	0.214382	61	61	0.000212041	0.0462431
ALANINE.AMINOTRANSFERASE.RXN...expasy..Alanine.transaminase..2.6.1.2.	FruMig	-0.445172	0.108907	61	61	0.000143077	0.0462431
ALKANAL.MONOOXYGENASE.FMN.LINKED.RXN...expasy..Bacterial.luciferase..1.14.14.3.	Caries	0.934064	0.239234	61	59	0.000260317	0.0462431
ARYL.ALCOHOL.DEHYDROGENASE.NADP..RXN...expasy..Aryl.alcohol.dehydrogenase..NADP......1.1.1.91.	Caries	1.20148	0.305131	61	56	0.000233785	0.0462431
QOR.RXN...expasy..NADPH.quinone.reductase..1.6.5.5.	Caries	1.12249	0.287934	61	61	0.000265384	0.0462431
RHAMNULOKIN.RXN...expasy..Rhamnulokinase..2.7.1.5.	Caries	0.681607	0.173208	61	61	0.000235611	0.0462431
RHAMNULPALDOL.RXN...expasy..Rhamnulose.1.phosphate.aldolase..4.1.2.19.	Caries	0.70644	0.179481	61	61	0.000234979	0.0462431
RXN.982...expasy..Arsenate.reductase..glutathione.glutaredoxin...1.20.4.1.	FruMig	-0.586081	0.148109	61	61	0.000219444	0.0462431
RXN0.2605...expasy..Exodeoxyribonuclease.V..3.1.11.5.	FruMig	-0.79135	0.199239	61	61	0.00020914	0.0462431
URITRANS.RXN...expasy...Protein.PII..uridylyltransferase..2.7.7.59.	FruMig	-0.660664	0.165661	61	61	0.000198381	0.0462431
RXN.11845...expasy..23S.rRNA..uridine.2552..2..O..methyltransferase..2.1.1.166.	FruMig	-0.800704	0.209747	61	61	0.000344251	0.0571293
AMYLOSUCRASE.RXN...expasy..Amylosucrase..2.4.1.4.	Periodontitis	-0.381681	0.103371	61	61	0.00051202	0.0645292
ETHAMLY.RXN...expasy..Ethanolamine.ammonia.lyase..4.3.1.7.	FruMig	-0.568118	0.153432	61	61	0.000495521	0.0645292
FERREDOXIN..NITRITE.REDUCTASE.RXN...expasy..Ferredoxin..nitrite.reductase..1.7.7.1.	Caries	1.09612	0.295415	61	60	0.000483629	0.0645292
HOMOSERDEHYDROG.RXN...expasy..Homoserine.dehydrogenase..1.1.1.3.	Caries	0.0499785	0.0133973	61	61	0.000453958	0.0645292
NITRITE.REDUCTASE.CYTOCHROME.RXN...expasy..Nitrite.reductase..NO.forming...1.7.2.1.	FruMig	-0.827822	0.221829	61	61	0.000452085	0.0645292
RXN.14338...expasy..Diadenylate.cyclase..2.7.7.85.	FruMig	0.136695	0.037061	61	61	0.000518456	0.0645292
SULFITE.REDUCT.RXN...expasy..Assimilatory.sulfite.reductase..NADPH...1.8.1.2.	FruMig	-0.919484	0.246881	61	61	0.000462792	0.0645292
X3.6.1.41.RXN...expasy..Bis.5..nucleosyl..tetraphosphatase..symmetrical...3.6.1.41.	FruMig	-0.806009	0.21953	61	60	0.000546655	0.0656928
X2.1.1.64.RXN...expasy..3.demethylubiquinol.3.O.methyltransferase..2.1.1.64.	FruMig	-0.733603	0.203071	61	61	0.000657275	0.0657942
X3.4.21.107.RXN...expasy..Peptidase.Do..3.4.21.107.	FruMig	-0.547975	0.15214	61	61	0.000679653	0.0657942
DCTP.DEAM.RXN...expasy..dCTP.deaminase..3.5.4.13.	FruMig	-0.601971	0.165836	61	61	0.000622643	0.0657942
DIAMINOPIMELATE.DEHYDROGENASE.RXN...expasy..Diaminopimelate.dehydrogenase..1.4.1.16.	Periodontitis	0.264434	0.0732285	61	61	0.000660286	0.0657942
MALATE.DEHYDROGENASE.ACCEPTOR.RXN...expasy..Malate.dehydrogenase..quinone...1.1.5.4.	FruMig	-0.398264	0.109127	61	61	0.000585601	0.0657942
RIBOSYLHOMOCYSTEINASE.RXN...expasy..S.ribosylhomocysteine.lyase..4.4.1.21.	FruMig	0.106834	0.0293409	61	61	0.000601242	0.0657942
UROGENIIISYN.RXN...expasy..Uroporphyrinogen.III.synthase..4.2.1.75.	FruMig	-0.248809	0.0689305	61	61	0.000663413	0.0657942
X6PGLUCONOLACT.RXN...expasy..6.phosphogluconolactonase..3.1.1.31.	FruMig	-0.233443	0.0655657	61	61	0.000772527	0.0700206
ALARACECAT.RXN...expasy..Alanine.racemase..5.1.1.1.	FruMig	0.0778859	0.0219512	61	61	0.000802449	0.0700206
GMP.SYN.GLUT.RXN...expasy..GMP.synthase..glutamine.hydrolyzing...6.3.5.2.	Periodontitis	0.0714247	0.0201786	61	61	0.000823772	0.0700206
GSHTRAN.RXN...expasy..Glutathione.transferase..2.5.1.18.	Periodontitis	-0.435707	0.122251	61	61	0.000764027	0.0700206
RXN.11578...expasy..16S.rRNA..guanine.527..N.7...methyltransferase..2.1.1.170.	FruMig	-0.600247	0.169516	61	61	0.000820455	0.0700206
X2.1.1.17.RXN...expasy..Phosphatidylethanolamine.N.methyltransferase..2.1.1.17.	Caries	0.932904	0.27221	61	61	0.00116153	0.0826107
X2.7.8.24.RXN...expasy..Phosphatidylcholine.synthase..2.7.8.24.	Caries	1.0259	0.299102	61	61	0.00115179	0.0826107
X2.8.1.6.RXN...expasy..Biotin.synthase..2.8.1.6.	FruMig	-0.250716	0.0730791	61	61	0.00114893	0.0826107
X3.DEHYDROQUINATE.DEHYDRATASE.RXN...expasy..3.dehydroquinate.dehydratase..4.2.1.10.	FruMig	-0.101762	0.0296543	61	61	0.00114595	0.0826107
HOMSUCTRAN.RXN...expasy..Homoserine.O.succinyltransferase..2.3.1.46.	Periodontitis	-0.411392	0.119087	61	61	0.00106887	0.0826107
RIB5PISOM.RXN...expasy..Ribose.5.phosphate.isomerase..5.3.1.6.	Age	0.111477	0.0321025	61	61	0.00101188	0.0826107
SIROHEME.FERROCHELAT.RXN...expasy..Sirohydrochlorin.ferrochelatase..4.99.1.4.	FruMig	-0.376538	0.108923	61	61	0.00106114	0.0826107
SUPEROX.DISMUT.RXN...expasy..Superoxide.dismutase..1.15.1.1.	FruMig	-0.0611064	0.0177068	61	61	0.00108038	0.0826107
X3.2.1.64.RXN...expasy..2.6.beta.fructan.6.levanbiohydrolase..3.2.1.64.	Caries	1.30668	0.384214	61	45	0.00125744	0.0871221
TRANS.RXN.214...expasy..NADH.ubiquinone.reductase..Na....transporting...7.2.1.1.	FruMig	-0.467507	0.137651	61	61	0.00127496	0.0871221
BADH.RXN...expasy..Betaine.aldehyde.dehydrogenase..1.2.1.8.	Caries	0.667455	0.196923	61	61	0.00130174	0.0872418
OROPRIBTRANS.RXN...expasy..Orotate.phosphoribosyltransferase..2.4.2.10.	Periodontitis	-0.0461519	0.0137581	61	61	0.00144557	0.0933021
S.FORMYLGLUTATHIONE.HYDROLASE.RXN...expasy..S.formylglutathione.hydrolase..3.1.2.12.	FruMig	-0.643044	0.192048	61	61	0.00147249	0.0933021
SUCCDIAMINOPIMDESUCC.RXN...expasy..Succinyl.diaminopimelate.desuccinylase..3.5.1.18.	Age	0.155252	0.0463517	61	61	0.00146768	0.0933021
RETINOL.DEHYDROGENASE.RXN...metacyc..all.trans.retinol.dehydrogenase..NAD...1.1.1.105.	Caries	1.14857	0.344052	61	58	0.00151712	0.0944137
GLUCARDEHYDRA.RXN...expasy..Glucarate.dehydratase..4.2.1.40.	Caries	1.1409	0.342435	61	57	0.00154744	0.0946108
X3.4.23.43.RXN...expasy..Prepilin.peptidase..3.4.23.43.	Periodontitis	-0.419236	0.126438	61	61	0.00162293	0.0975157
ASNSYNB.RXN...expasy..Asparagine.synthase..glutamine.hydrolyzing...6.3.5.4.	FruMig	-0.427071	0.129605	61	61	0.00172525	0.100208
BTUR2.RXN...expasy..Corrinoid.adenosyltransferase..2.5.1.17.	FruMig	-0.213028	0.0645893	61	61	0.00170991	0.100208
PRPPAMIDOTRANS.RXN...expasy..Amidophosphoribosyltransferase..2.4.2.14.	Caries	0.0522761	0.0159017	61	61	0.00176516	0.100846
GTP.CYCLOHYDRO.I.RXN...expasy..GTP.cyclohydrolase.I..3.5.4.16.	FruMig	0.0956505	0.0291736	61	61	0.00181173	0.101837
ADENYLOSUCCINATE.SYNTHASE.RXN...expasy..Adenylosuccinate.synthase..6.3.4.4.	Caries	0.0314105	0.00963384	61	61	0.00191196	0.103447
DIHYDROOROT.RXN...expasy..Dihydroorotase..3.5.2.3.	Caries	0.0295769	0.00906941	61	61	0.0019078	0.103447
PURINE.NUCLEOSIDASE.RXN...expasy..Purine.nucleosidase..3.2.2.1.	Caries	0.688635	0.21141	61	61	0.00192943	0.103447
X4.CARBOXYMUCONOLACTONE.DECARBOXYLASE.RXN...expasy..4.carboxymuconolactone.decarboxylase..4.1.1.44.	Caries	0.403924	0.124239	61	61	0.00196478	0.103746
LEVANSUCRASE.RXN...expasy..Levansucrase..2.4.1.10.	Caries	1.17688	0.362674	61	48	0.00200089	0.104076
GLYCEROL.DEHYDRATASE.RXN...expasy..Glycerol.dehydratase..4.2.1.30.	FruMig	-0.514196	0.158835	61	61	0.00204673	0.104895
HOMOCYSTEINE.S.METHYLTRANSFERASE.RXN...expasy..Homocysteine.S.methyltransferase..2.1.1.10.	Caries	0.482031	0.15024	61	61	0.00222759	0.106519
ISOCHORMAT.RXN...expasy..Isochorismatase..3.3.2.1.	Caries	0.634856	0.197391	61	61	0.00217705	0.106519
LXULRU5P.RXN...expasy..L.ribulose.5.phosphate.3.epimerase..5.1.3.22.	Caries	0.769569	0.238575	61	61	0.00211759	0.106519
MMUM.RXN...expasy..Homocysteine.S.methyltransferase..2.1.1.10.	Caries	0.482031	0.15024	61	61	0.00222759	0.106519
MYO.INOSITOL.1OR.4.MONOPHOSPHATASE.RXN...expasy..Inositol.phosphate.phosphatase..3.1.3.25.	Periodontitis	-0.355297	0.110759	61	61	0.00223124	0.106519
RXN1G.4...expasy..Mycothiol.synthase..2.3.1.189.	FruMig	-0.343446	0.107235	61	61	0.00226471	0.106655
X2.7.8.6.RXN...expasy..Undecaprenyl.phosphate.galactose.phosphotransferase..2.7.8.6.	Caries	0.487574	0.152526	61	61	0.00230523	0.107116
X1.2.1.27.RXN...expasy..Methylmalonate.semialdehyde.dehydrogenase..CoA.acylating...1.2.1.27.	Caries	0.399194	0.125351	61	61	0.00238767	0.10742
X2.OCTAPRENYL.6.OHPHENOL.METHY.RXN...metacyc..2.octaprenyl.6.hydroxyphenyl.methylase..2.1.1.222.	FruMig	-0.619721	0.196206	61	61	0.00257563	0.10742
X5.DEHYDRO.2.DEOXYGLUCONOKINASE.RXN...expasy..5.dehydro.2.deoxygluconokinase..2.7.1.92.	Caries	0.559779	0.176837	61	61	0.00252403	0.10742
ASPDECARBOX.RXN...expasy..Aspartate.1.decarboxylase..4.1.1.11.	FruMig	0.123398	0.03893	61	61	0.0024931	0.10742
BADH.RXN...expasy..Betaine.aldehyde.dehydrogenase..1.2.1.8.	Periodontitis	-0.611333	0.192117	61	61	0.00240525	0.10742
GALPMUT.RXN...expasy..UDP.galactopyranose.mutase..5.4.99.9.	Caries	0.231258	0.0728216	61	61	0.00245049	0.10742
MYO.INOSITOL.2.DEHYDROGENASE.RXN...expasy..Inositol.2.dehydrogenase..1.1.1.18.	Caries	0.398601	0.125509	61	61	0.00244916	0.10742
PYRROLINECARBREDUCT.RXN...expasy..Pyrroline.5.carboxylate.reductase..1.5.1.2.	Periodontitis	-0.0626695	0.0198528	61	61	0.00258917	0.10742
THIAMIN.PYROPHOSPHOKINASE.RXN...expasy..Thiamine.diphosphokinase..2.7.6.2.	Caries	0.367166	0.116088	61	61	0.00254364	0.10742
X1TRANSKETO.RXN...expasy..Transketolase..2.2.1.1.	Periodontitis	-0.0972079	0.0310697	61	61	0.00280744	0.112684
RXN.10837...expasy..Phosphinothricin.acetyltransferase..2.3.1.183.	Caries	1.02689	0.328287	61	58	0.00281306	0.112684
RXN.11598...expasy..16S.rRNA..uracil.1498..N.3...methyltransferase..2.1.1.193.	Age	0.0585676	0.0187019	61	61	0.00278386	0.112684
DIAMINOPIMELATE.DEHYDROGENASE.RXN...expasy..Diaminopimelate.dehydrogenase..1.4.1.16.	FruMig	0.25425	0.0817391	61	61	0.00295845	0.115845
THREDEHYD.RXN...expasy..Threonine.ammonia.lyase..4.3.1.19.	Periodontitis	-0.064547	0.0207383	61	61	0.00294189	0.115845
HOMOCYSMETB12.RXN...expasy..Methionine.synthase..2.1.1.13.	FruMig	-0.37092	0.119469	61	61	0.00300782	0.11647
X1.3.99.23.RXN...expasy..All.trans.retinol.13.14.reductase..1.3.99.23.	Caries	0.688241	0.222501	61	61	0.0031089	0.119061
X1.5.1.20.RXN...expasy..Methylenetetrahydrofolate.reductase..NAD.P.H...1.5.1.20.	Periodontitis	-0.0768324	0.0249519	61	61	0.00323592	0.12126
DIHYDLIPACETRANS.RXN...expasy..Dihydrolipoyllysine.residue.acetyltransferase..2.3.1.12.	FruMig	-0.442004	0.143538	61	61	0.00323475	0.12126
CYCLOMALTODEXTRINASE.RXN...expasy..Cyclomaltodextrinase..3.2.1.54.	Caries	1.27536	0.416311	61	52	0.00338442	0.124155
GLUTAMINE..TRNA.LIGASE.RXN...expasy..Glutamine..tRNA.ligase..6.1.1.18.	FruMig	-0.223393	0.0728672	61	61	0.00336257	0.124155
RXN.11322...expasy..Pyridoxal.5..phosphate.synthase..glutamine.hydrolyzing...4.3.3.6.	FruMig	0.237204	0.0777286	61	61	0.00349994	0.127055
GLYCOGEN.BRANCH.RXN...expasy..1.4.alpha.glucan.branching.enzyme..2.4.1.18.	Caries	0.0691248	0.0227535	61	61	0.00363884	0.128095
HOMOSERINE.O.ACETYLTRANSFERASE.RXN...expasy..Homoserine.O.acetyltransferase..2.3.1.31.	FruMig	0.0951839	0.0313094	61	61	0.00361701	0.128095
IMP.DEHYDROG.RXN...expasy..IMP.dehydrogenase..1.1.1.205.	Caries	0.0812432	0.0267095	61	61	0.00360032	0.128095
DIMETHUROPORDEHYDROG.RXN...expasy..Precorrin.2.dehydrogenase..1.3.1.76.	FruMig	-0.262584	0.0868578	61	61	0.00379497	0.129662
RXN.13163...expasy..3.isopropylmalate.dehydratase..4.2.1.33.	Caries	0.0390042	0.0128725	61	61	0.00372173	0.129662
RXN.8505...expasy..4.hydroxyphenylacetate.3.monooxygenase..1.14.14.9.	FruMig	-1.11998	0.370082	61	59	0.00376132	0.129662
GLYOXI.RXN...expasy..Lactoylglutathione.lyase..4.4.1.5.	Periodontitis	-0.287979	0.0955277	61	61	0.00388759	0.131537
X2.4.1.109.RXN...expasy..Dolichyl.phosphate.mannose..protein.mannosyltransferase..2.4.1.109.	Caries	0.430657	0.147661	61	61	0.00511478	0.133022
X3.1.3.16.RXN...expasy..Protein.serine.threonine.phosphatase..3.1.3.16.	Caries	0.405158	0.135641	61	61	0.00420211	0.133022
AICARTRANSFORM.RXN...expasy..Phosphoribosylaminoimidazolecarboxamide.formyltransferase..2.1.2.3.	Age	0.0450852	0.0154463	61	61	0.00508216	0.133022
AIRS.RXN...expasy..Phosphoribosylformylglycinamidine.cyclo.ligase..6.3.3.1.	Periodontitis	-0.0451464	0.0151999	61	61	0.00440483	0.133022
ASPARTATEKIN.RXN...expasy..Aspartate.kinase..2.7.2.4.	Caries	0.0394279	0.0133445	61	61	0.00460055	0.133022
ENOYL.ACP.REDUCT.NADH.RXN...expasy..Enoyl..acyl.carrier.protein..reductase..NADH...1.3.1.9.	FruMig	-0.199099	0.0679889	61	61	0.00494885	0.133022
FUMARYLACETOACETASE.RXN...expasy..Fumarylacetoacetase..3.7.1.2.	Caries	0.710015	0.240638	61	61	0.00465303	0.133022
GLUTAMATESYN.RXN...expasy..Glutamate.synthase..NADPH...1.4.1.13.	Caries	0.475654	0.162962	61	61	0.00508252	0.133022
GSAAMINOTRANS.RXN...expasy..Glutamate.1.semialdehyde.2.1.aminomutase..5.4.3.8.	Age	0.0864777	0.0294751	61	61	0.00487354	0.133022
GSADENYLATION.RXN...expasy...Glutamine.synthetase..adenylyltransferase..2.7.7.42.	Periodontitis	-0.158918	0.0536041	61	61	0.0044733	0.133022
GSDEADENYLATION.RXN...expasy...Glutamine.synthetase..adenylyl.L.tyrosine.phosphorylase..2.7.7.89.	Periodontitis	-0.160349	0.0541007	61	61	0.00448282	0.133022
H2PTERIDINEPYROPHOSPHOKIN.RXN...expasy..2.amino.4.hydroxy.6.hydroxymethyldihydropteridine.diphosphokinase..2.7.6.3.	FruMig	-0.167666	0.0573083	61	61	0.0049863	0.133022
H2PTEROATESYNTH.RXN...expasy..Dihydropteroate.synthase..2.5.1.15.	Periodontitis	-0.051861	0.0174947	61	61	0.00447692	0.133022
HYDROXYLAMINE.REDUCTASE.RXN...expasy..Hydroxylamine.reductase..1.7.99.1.	Periodontitis	0.416531	0.142427	61	61	0.00500261	0.133022
ILEDEAMINE.RXN...metacyc..isoleucine.dehydrogenase..1.4.1.9.	Caries	0.41405	0.139193	61	61	0.00435022	0.133022
L.LACTATE.DEHYDROGENASE.RXN...expasy..L.lactate.dehydrogenase..1.1.1.27.	Periodontitis	-0.0717845	0.0241051	61	61	0.00430964	0.133022
N.ACYLGLUCOSAMINE.2.EPIMERASE.RXN...expasy..N.acylglucosamine.2.epimerase..5.1.3.8.	Caries	0.315209	0.105923	61	61	0.00433564	0.133022
R381.RXN...metacyc..N.acetyl..beta..D.glucosamine.2.epimerase..5.1.3.8.	Caries	0.315209	0.105923	61	61	0.00433564	0.133022
RXN.12588...expasy..Cysteine.desulfurase..2.8.1.7.	Periodontitis	-0.0930377	0.0312946	61	61	0.00437054	0.133022
RXN.9635...metacyc..trans.octadec.2.enoyl..acyl.carrier.protein..reductase..1.3.1.9.	FruMig	-0.199099	0.0679889	61	61	0.00494885	0.133022
RXN.9657...metacyc..crotonyl..acp..reductase..1.3.1.9.	FruMig	-0.199099	0.0679889	61	61	0.00494885	0.133022
RXN.9658...metacyc..trans.hex.2.enoyl..acp..reductase..1.3.1.9.	FruMig	-0.199099	0.0679889	61	61	0.00494885	0.133022
RXN.9659...metacyc..trans.oct.2.enoyl..acp..reductase..1.3.1.9.	FruMig	-0.199099	0.0679889	61	61	0.00494885	0.133022
RXN.9660...metacyc..trans..Delta.2.decenoyl..acp..reductase..1.3.1.9.	FruMig	-0.199099	0.0679889	61	61	0.00494885	0.133022
RXN.9661...metacyc..trans.dodec.2.enoyl..acp..reductase..1.3.1.9.	FruMig	-0.199099	0.0679889	61	61	0.00494885	0.133022
RXN.9662...metacyc..trans.tetradec.2.enoyl..acp..reductase..1.3.1.9.	FruMig	-0.199099	0.0679889	61	61	0.00494885	0.133022
RXN.9663...metacyc..trans.hexadecenoyl..acp..reductase..1.3.1.9.	FruMig	-0.199099	0.0679889	61	61	0.00494885	0.133022
RXN.9787...metacyc..cysteine..ThiI.sulfur.carrier.protein..L.cysteine.sulfurtransferase.desulfurase..2.8.1.7.	Periodontitis	-0.0930377	0.0312946	61	61	0.00437054	0.133022
RXN0.705...expasy..3.dehydro.L.gulonate.6.phosphate.decarboxylase..4.1.1.85.	Caries	0.579975	0.194753	61	61	0.00430926	0.133022
RXN1G.395...metacyc..trans.eicos.2.enoyl..acyl.carrier.protein..reductase..NADPH..B.specific...1.3.1.9.	FruMig	-0.199099	0.0679889	61	61	0.00494885	0.133022
TRIOSEPISOMERIZATION.RXN...expasy..Triose.phosphate.isomerase..5.3.1.1.	Caries	0.0426639	0.0144452	61	61	0.00461511	0.133022
ALARACECAT.RXN...expasy..Alanine.racemase..5.1.1.1.	Caries	0.0584985	0.0201577	61	61	0.0053236	0.137428
RXN0.5189...expasy..DNA.3.methyladenine.glycosylase.I..3.2.2.20.	Age	0.195704	0.067507	61	61	0.00536832	0.137563
RXN.8999...expasy..diphosphate.specific...2.5.1.31.	Caries	0.456934	0.158233	61	61	0.00553802	0.140864
SAICARSYN.RXN...expasy..Phosphoribosylaminoimidazolesuccinocarboxamide.synthase..6.3.2.6.	Caries	0.0291522	0.0101043	61	61	0.00557798	0.140864
X2.7.7.15.RXN...expasy..Choline.phosphate.cytidylyltransferase..2.7.7.15.	Caries	0.476736	0.166414	61	61	0.00589893	0.141575
X3.DEHYDROQUINATE.DEHYDRATASE.RXN...expasy..3.dehydroquinate.dehydratase..4.2.1.10.	Age	0.0821678	0.0286222	61	61	0.00580238	0.141575
X3.4.16.4.RXN...expasy..Serine.type.D.Ala.D.Ala.carboxypeptidase..3.4.16.4.	FruMig	-0.249057	0.0871497	61	61	0.00601235	0.141575
X5.AMINOLEVULINIC.ACID.SYNTHASE.RXN...expasy..5.aminolevulinate.synthase..2.3.1.37.	Caries	0.76404	0.265497	61	60	0.00569177	0.141575
HOMOCYSMET.RXN...expasy..5.methyltetrahydropteroyltriglutamate..homocysteine.S.methyltransferase..2.1.1.14.	Periodontitis	-0.0784567	0.0274493	61	61	0.0060052	0.141575
NITRIC.OXIDE.REDUCTASE.RXN...expasy..Nitric.oxide.reductase..cytochrome.c...1.7.2.5.	Caries	0.452281	0.157821	61	61	0.00588226	0.141575
POLYNUCLEOTIDE.ADENYLYLTRANSFERASE.RXN...expasy..Polynucleotide.adenylyltransferase..2.7.7.19.	Periodontitis	-0.33302	0.116515	61	61	0.00600633	0.141575
RXN.13179...expasy..4.hydroxythreonine.4.phosphate.dehydrogenase..1.1.1.262.	FruMig	-0.343865	0.120296	61	61	0.00600104	0.141575
RXN.17362...expasy..Signal.peptidase.II..3.4.23.36.	Age	0.0529784	0.0184717	61	61	0.00584526	0.141575
SIROHEME.FERROCHELAT.RXN...expasy..Sirohydrochlorin.ferrochelatase..4.99.1.4.	Periodontitis	-0.280916	0.0975818	61	61	0.0056762	0.141575
X2OXOGLUTDECARB.RXN...expasy..Oxoglutarate.dehydrogenase..succinyl.transferring...1.2.4.2.	FruMig	-0.225974	0.0791727	61	61	0.00607202	0.14202
HOLOCYTOCHROME.C.SYNTHASE.RXN...expasy..Holocytochrome.c.synthase..4.4.1.17.	Periodontitis	-0.335391	0.118277	61	61	0.00638764	0.14821
OHMETHYLBILANESYN.RXN...expasy..Hydroxymethylbilane.synthase..2.5.1.61.	Age	0.102949	0.0363304	61	61	0.00642171	0.14821
MYO.INOSOSE.2.DEHYDRATASE.RXN...expasy..Myo.inosose.2.dehydratase..4.2.1.44.	Caries	0.311853	0.11032	61	61	0.00654281	0.150011
PEPTIDYLPROLYL.ISOMERASE.RXN...expasy..Peptidylprolyl.isomerase..5.2.1.8.	FruMig	-0.0497813	0.0176936	61	61	0.00678348	0.153509
SAICARSYN.RXN...expasy..Phosphoribosylaminoimidazolesuccinocarboxamide.synthase..6.3.2.6.	FruMig	0.030962	0.0110034	61	61	0.00677708	0.153509
X1.8.4.12.RXN...expasy..Peptide.methionine..R..S.oxide.reductase..1.8.4.12.	Periodontitis	-0.0481031	0.0171445	61	61	0.00692775	0.154189
RXN.11588...expasy..23S.rRNA..guanosine.2251..2..O..methyltransferase..2.1.1.185.	FruMig	-0.638294	0.227497	61	61	0.00692828	0.154189
SUPEROX.DISMUT.RXN...expasy..Superoxide.dismutase..1.15.1.1.	Age	0.047935	0.0170906	61	61	0.00694623	0.154189
X5.4.2.10.RXN...expasy..Phosphoglucosamine.mutase..5.4.2.10.	Caries	0.0333572	0.0119237	61	61	0.00708324	0.155345
GALACTOKIN.RXN...expasy..Galactokinase..2.7.1.6.	FruMig	-0.252307	0.0901959	61	61	0.00708749	0.155345
X2.7.7.8.RXN...expasy..Polyribonucleotide.nucleotidyltransferase..2.7.7.8.	Caries	0.0373543	0.0133884	61	61	0.0072283	0.155498
GLYCOGENSYN.RXN...expasy..Starch.synthase..2.4.1.21.	FruMig	-0.287455	0.103026	61	61	0.00722702	0.155498
GLYRIBONUCSYN.RXN...expasy..Phosphoribosylamine..glycine.ligase..6.3.4.13.	Age	0.0383436	0.0137216	61	61	0.00714372	0.155498
X3.1.26.4.RXN...expasy..Ribonuclease.H..3.1.26.4.	Periodontitis	-0.0491668	0.0176892	61	61	0.00743712	0.156336
GLUCOSAMINE.6.P.DEAMIN.RXN...expasy..Glucosamine.6.phosphate.deaminase..3.5.99.6.	Periodontitis	0.11483	0.0413054	61	61	0.00742629	0.156336
PYROGLUTAMYL.PEPTIDASE.I.RXN...expasy..Pyroglutamyl.peptidase.I..3.4.19.3.	Periodontitis	0.176029	0.0633427	61	61	0.00744673	0.156336
RXN0.262...expasy..Molybdenum.cofactor.guanylyltransferase..2.7.7.77.	FruMig	-0.277498	0.0996658	61	61	0.00734159	0.156336
AMYLOMALT.RXN...expasy..4.alpha.glucanotransferase..2.4.1.25.	Caries	0.0590481	0.0213379	61	61	0.00768514	0.158723
DALADALALIG.RXN...expasy..D.alanine..D.alanine.ligase..6.3.2.4.	FruMig	0.0647581	0.0234062	61	61	0.00769705	0.158723
H2PTEROATESYNTH.RXN...expasy..Dihydropteroate.synthase..2.5.1.15.	Age	0.0522006	0.0188484	61	61	0.00763953	0.158723
MALTACETYLTRAN.RXN...expasy..Maltose.O.acetyltransferase..2.3.1.79.	FruMig	0.368003	0.133249	61	61	0.00779976	0.159895
ARGININE..TRNA.LIGASE.RXN...expasy..Arginine..tRNA.ligase..6.1.1.19.	Caries	0.0258539	0.00938855	61	61	0.00796894	0.161095
ARGSUCCINSYN.RXN...expasy..Argininosuccinate.synthase..6.3.4.5.	Caries	0.0578416	0.0210222	61	61	0.00801835	0.161095
GLYCPDIESTER.RXN...expasy..Glycerophosphodiester.phosphodiesterase..3.1.4.46.	Caries	0.367156	0.133601	61	61	0.00808941	0.161095
RXN.15294...expasy..Bacterial.non.heme.ferritin..1.16.3.2.	salivaFlow	0.224515	0.081642	61	61	0.00804974	0.161095
SUCCDIAMINOPIMDESUCC.RXN...expasy..Succinyl.diaminopimelate.desuccinylase..3.5.1.18.	Periodontitis	-0.11845	0.0430229	61	61	0.0079814	0.161095
X3.1.1.73.RXN...expasy..Feruloyl.esterase..3.1.1.73.	Caries	0.9694	0.355945	61	56	0.0086407	0.161897
X3.4.22.40.RXN...expasy..Bleomycin.hydrolase..3.4.22.40.	Caries	0.366898	0.134602	61	61	0.00858671	0.161897
ALCOHOL.DEHYDROG.GENERIC.RXN...expasy..Alcohol.dehydrogenase..1.1.1.1.	Periodontitis	-0.235636	0.086428	61	61	0.00857358	0.161897
BETA.LACTAMASE.RXN...expasy..Beta.lactamase..3.5.2.6.	Periodontitis	-0.236131	0.0866548	61	61	0.00860595	0.161897
FRUCTOKINASE.RXN...expasy..Fructokinase..2.7.1.4.	Caries	0.40832	0.149665	61	61	0.00853146	0.161897
QOR.RXN...expasy..NADPH.quinone.reductase..1.6.5.5.	Periodontitis	-0.769795	0.280907	61	61	0.00825913	0.161897
RXN.10781...metacyc..5.hydroxytryptophol.dehydrogenase..1.1.1.1.	Periodontitis	-0.235579	0.086419	61	61	0.00858219	0.161897
RXN.10915...metacyc..3.4.dihydroxyphenylglycol.dehydrogenase..1.1.1.1.	Periodontitis	-0.235579	0.086419	61	61	0.00858219	0.161897
RXN.5424...metacyc..indole.3.glycol.dehydrogenase..1.1.1.1.	Periodontitis	-0.235579	0.086419	61	61	0.00858219	0.161897
RXN66.478...metacyc..phytol.dehydrogenase..1.1.1.1.	Periodontitis	-0.235579	0.086419	61	61	0.00858219	0.161897
TRANS.RXN0.277...expasy..Proton.translocating.NAD.P.....transhydrogenase..7.1.1.1.	Periodontitis	-0.262964	0.0961721	61	61	0.00839442	0.161897
GLUTATHIONE.SYN.RXN...expasy..Glutathione.synthase..6.3.2.3.	FruMig	-0.371035	0.136422	61	61	0.00872591	0.162619
X1.8.1.4.RXN...expasy..Dihydrolipoyl.dehydrogenase..1.8.1.4.	FruMig	-0.135134	0.0497714	61	61	0.00883488	0.162908
URACIL.PRIBOSYLTRANS.RXN...expasy..Uracil.phosphoribosyltransferase..2.4.2.9.	FruMig	0.0526659	0.0193838	61	61	0.00879	0.162908
MALTODEXGLUCOSID.RXN...expasy..Alpha.glucosidase..3.2.1.20.	Caries	0.607199	0.224317	61	61	0.00902972	0.165624
ADENOSYLHOMOCYSTEINE.NUCLEOSIDASE.RXN...expasy..Adenosylhomocysteine.nucleosidase..3.2.2.9.	Caries	0.16428	0.060767	61	61	0.00911227	0.166263
ISOCHORMAT.RXN...expasy..Isochorismatase..3.3.2.1.	Periodontitis	-0.515915	0.192573	61	61	0.00971862	0.173231
L.LACTATE.DEHYDROGENASE.CYTOCHROME.RXN...expasy..L.lactate.dehydrogenase..cytochrome...1.1.2.3.	Periodontitis	-0.305177	0.114043	61	61	0.00979794	0.173231
RXN.11633...expasy..16S.rRNA..adenine.1518..N.6..adenine.1519..N.6...dimethyltransferase..2.1.1.182.	Age	0.0413911	0.0154172	61	61	0.0095741	0.173231
RXN.14047...expasy..Aconitate.hydratase..4.2.1.3.	Caries	0.0871214	0.0324648	61	61	0.00960389	0.173231
RXN.9952...expasy..Phosphogluconate.dehydrogenase..NADP....dependent..decarboxylating...1.1.1.44.	Periodontitis	-0.0852359	0.031814	61	61	0.00971529	0.173231
URACIL.PRIBOSYLTRANS.RXN...expasy..Uracil.phosphoribosyltransferase..2.4.2.9.	Caries	0.0476019	0.0178	61	61	0.00984209	0.173231
UROGENIIISYN.RXN...expasy..Uroporphyrinogen.III.synthase..4.2.1.75.	Age	0.177925	0.0665315	61	61	0.00984122	0.173231
X2.7.13.3.RXN...expasy..Histidine.kinase..2.7.13.3.	Caries	0.0745814	0.0279616	61	61	0.0100246	0.174022
X2.7.7.39.RXN...expasy..Glycerol.3.phosphate.cytidylyltransferase..2.7.7.39.	Caries	0.312533	0.117193	61	61	0.0100369	0.174022
RIBULP3EPIM.RXN...expasy..Ribulose.phosphate.3.epimerase..5.1.3.1.	Age	0.0436217	0.0163362	61	61	0.00994691	0.174022
DIAMINOPIMDECARB.RXN...expasy..Diaminopimelate.decarboxylase..4.1.1.20.	Periodontitis	-0.0974356	0.0366065	61	61	0.0101725	0.175501
X1.6.4.4.RXN...expasy..Protein.disulfide.reductase..1.8.1.8.	FruMig	-0.419257	0.158768	61	61	0.0107482	0.177392
X4.CARBOXYMUCONOLACTONE.DECARBOXYLASE.RXN...expasy..4.carboxymuconolactone.decarboxylase..4.1.1.44.	FruMig	0.356738	0.135293	61	61	0.0108584	0.177392
F16BDEPHOS.RXN...expasy..Fructose.bisphosphatase..3.1.3.11.	FruMig	-0.284699	0.108022	61	61	0.0108929	0.177392
GLUC1PADENYLTRANS.RXN...expasy..Glucose.1.phosphate.adenylyltransferase..2.7.7.27.	Age	-0.0574435	0.0217773	61	61	0.0108304	0.177392
METHENYLTHFCYCLOHYDRO.RXN...expasy..Methenyltetrahydrofolate.cyclohydrolase..3.5.4.9.	Age	0.0565338	0.0214087	61	61	0.0107479	0.177392
PHENYLALANINE..TRNA.LIGASE.RXN...expasy..Phenylalanine..tRNA.ligase..6.1.1.20.	Age	-0.158032	0.059939	61	61	0.0108648	0.177392
PHOSNACMURPENTATRANS.RXN...metacyc..UDP.N.acetylmuramoyl.L.alanyl.D.glutamyl.meso.2.6.diaminopimelyl.D.alanyl.D.alanine.undecaprenyl.phosphate.transferase..2.7.8.13.	Caries	0.0269298	0.0101631	61	61	0.0104958	0.177392
RXN.11347...expasy..Phospho.N.acetylmuramoyl.pentapeptide.transferase..2.7.8.13.	Caries	0.0269298	0.0101631	61	61	0.0104958	0.177392
RXN0.302...expasy..2.C.methyl.D.erythritol.2.4.cyclodiphosphate.synthase..4.6.1.12.	FruMig	0.054155	0.0205045	61	61	0.0107357	0.177392
RXN0.5398...expasy..Pseudouridylate.synthase..4.2.1.70.	Caries	0.354952	0.133805	61	61	0.0104143	0.177392
TDCEACT.RXN...expasy...Formate.C.acetyltransferase..activating.enzyme..1.97.1.4.	Caries	0.0903855	0.0342396	61	61	0.0107732	0.177392
UNDECAPRENYL.DIPHOSPHATASE.RXN...expasy..Undecaprenyl.diphosphate.phosphatase..3.6.1.27.	Caries	0.0307797	0.0116091	61	61	0.0104524	0.177392
RXN0.5055...expasy..Acetyl.CoA.carboxytransferase..2.1.3.15.	FruMig	-0.260988	0.0992512	61	61	0.0110644	0.179346
DIHYDROXYISOVALDEHYDRAT.RXN...expasy..Dihydroxy.acid.dehydratase..4.2.1.9.	Caries	0.0345439	0.0131772	61	61	0.0113	0.181476
DIHYDROXYMETVALDEHYDRAT.RXN...metacyc..2.3.Dihydroxy.3.methylvalerate.dehydratase..4.2.1.9.	Caries	0.0345439	0.0131772	61	61	0.0113	0.181476
X3.4.22.40.RXN...expasy..Bleomycin.hydrolase..3.4.22.40.	FruMig	0.38331	0.146578	61	61	0.0114901	0.182794
N.ACYLGLUCOSAMINE.2.EPIMERASE.RXN...expasy..N.acylglucosamine.2.epimerase..5.1.3.8.	FruMig	0.301451	0.115347	61	61	0.0115394	0.182794
R381.RXN...metacyc..N.acetyl..beta..D.glucosamine.2.epimerase..5.1.3.8.	FruMig	0.301451	0.115347	61	61	0.0115394	0.182794
PHOSPHOGLUCMUT.RXN...expasy..Phosphoglucomutase..alpha.D.glucose.1.6.bisphosphate.dependent...5.4.2.2.	Age	0.10995	0.0422736	61	61	0.0119197	0.187118
SUGAR.PHOSPHATASE.RXN...expasy..Sugar.phosphatase..3.1.3.23.	Caries	0.369861	0.142162	61	61	0.0118955	0.187118
X1TRANSKETO.RXN...expasy..Transketolase..2.2.1.1.	FruMig	-0.0900132	0.0346806	61	61	0.0120879	0.188126
GART.RXN...expasy..Phosphoribosylglycinamide.formyltransferase.1..2.1.2.2.	FruMig	-0.146646	0.0565408	61	61	0.0121459	0.188126
PABASYN.RXN...expasy..Aminodeoxychorismate.synthase..2.6.1.85.	FruMig	-0.225361	0.0868509	61	61	0.0121096	0.188126
ETHANOLAMINEPHOSPHOTRANSFERASE.RXN...expasy..Ethanolaminephosphotransferase..2.7.8.1.	Periodontitis	-0.439483	0.169688	61	61	0.0122622	0.189087
PREPHENATEDEHYDRAT.RXN...expasy..Prephenate.dehydratase..4.2.1.51.	FruMig	0.0910967	0.0352175	61	61	0.012366	0.189848
HISTAMINOTRANS.RXN...expasy..Histidinol.phosphate.transaminase..2.6.1.9.	Periodontitis	-0.0882169	0.0342015	61	61	0.0126029	0.19101
RXN.13403...expasy..Uroporphyrinogen.III.C.methyltransferase..2.1.1.107.	Age	0.171483	0.0664602	61	61	0.0125734	0.19101
UDPNACETYLMURAMATEDEHYDROG.RXN...expasy..UDP.N.acetylmuramate.dehydrogenase..1.3.1.98.	Age	0.0336633	0.0130517	61	61	0.0126061	0.19101
NAPHTHOATE.SYN.RXN...expasy..1.4.dihydroxy.2.naphthoyl.CoA.synthase..4.1.3.36.	FruMig	0.164251	0.0637849	61	61	0.0127415	0.192225
X3.4.16.4.RXN...expasy..Serine.type.D.Ala.D.Ala.carboxypeptidase..3.4.16.4.	Age	0.216415	0.0841167	61	61	0.0128166	0.192525
GLYC3PDEHYDROGBIOSYN.RXN...expasy..Glycerol.3.phosphate.dehydrogenase..NAD.P.......1.1.1.94.	FruMig	-0.0756358	0.0294314	61	61	0.0129122	0.193129
X2.4.1.83.RXN...expasy..Dolichyl.phosphate.beta.D.mannosyltransferase..2.4.1.83.	Caries	0.421259	0.16437	61	61	0.0131473	0.193444
ADENOSYLHOMOCYSTEINE.NUCLEOSIDASE.RXN...expasy..Adenosylhomocysteine.nucleosidase..3.2.2.9.	Periodontitis	-0.152187	0.0592839	61	61	0.0130057	0.193444
HOLOCYTOCHROME.C.SYNTHASE.RXN...expasy..Holocytochrome.c.synthase..4.4.1.17.	Caries	0.310685	0.121236	61	61	0.0131553	0.193444
IMPCYCLOHYDROLASE.RXN...expasy..IMP.cyclohydrolase..3.5.4.10.	Age	0.0560902	0.0218609	61	61	0.0130498	0.193444
CHORISMATE.SYNTHASE.RXN...expasy..Chorismate.synthase..4.2.3.5.	Age	0.0357389	0.0140122	61	61	0.0135689	0.198687
X3.2.1.68.RXN...expasy..Isoamylase..3.2.1.68.	Caries	0.731948	0.287622	61	59	0.0137694	0.199943
PRPPSYN.RXN...expasy..Ribose.phosphate.diphosphokinase..2.7.6.1.	Caries	0.0394376	0.0154951	61	61	0.0137571	0.199943
GAMMA.GLUTAMYLTRANSFERASE.RXN...expasy..Gamma.glutamyltransferase..2.3.2.2.	Periodontitis	-0.354201	0.139488	61	61	0.0139653	0.200284
GCVP.RXN...expasy..Glycine.dehydrogenase..aminomethyl.transferring...1.4.4.2.	FruMig	-0.149808	0.0589529	61	61	0.0138991	0.200284
PRPPSYN.RXN...expasy..Ribose.phosphate.diphosphokinase..2.7.6.1.	Periodontitis	-0.0383956	0.0151169	61	61	0.013943	0.200284
PROPANEDIOL.DEHYDRATASE.RXN...expasy..Propanediol.dehydratase..4.2.1.28.	FruMig	-0.577691	0.227752	61	61	0.0140654	0.200894
LTARTDEHYDRA.RXN...expasy..L....tartrate.dehydratase..4.2.1.32.	Caries	0.485128	0.191481	61	61	0.0141709	0.201575
MALATE.DEHYDROGENASE.ACCEPTOR.RXN...expasy..Malate.dehydrogenase..quinone...1.1.5.4.	Age	0.266615	0.105329	61	61	0.0142544	0.201937
MALTACETYLTRAN.RXN...expasy..Maltose.O.acetyltransferase..2.3.1.79.	Caries	0.308716	0.122362	61	61	0.0145577	0.204572
PHOSPHOGLUCMUT.RXN...expasy..Phosphoglucomutase..alpha.D.glucose.1.6.bisphosphate.dependent...5.4.2.2.	FruMig	-0.110527	0.0437978	61	61	0.0145355	0.204572
HOMOSERKIN.RXN...expasy..Homoserine.kinase..2.7.1.39.	Age	0.0441795	0.0175494	61	61	0.014764	0.206594
RIB5PISOM.RXN...expasy..Ribose.5.phosphate.isomerase..5.3.1.6.	FruMig	-0.0836802	0.03326	61	61	0.0148202	0.206594
DALADALALIG.RXN...expasy..D.alanine..D.alanine.ligase..6.3.2.4.	Caries	0.0539537	0.0214938	61	61	0.0150375	0.208526
DIACYLGLYKIN.RXN...expasy..Diacylglycerol.kinase..ATP...2.7.1.107.	FruMig	-0.343678	0.137056	61	61	0.0151383	0.208526
DTDPGLUCDEHYDRAT.RXN...expasy..dTDP.glucose.4.6.dehydratase..4.2.1.46.	Caries	0.0697483	0.0278121	61	61	0.0151278	0.208526
PNKIN.RXN...expasy..Pyridoxal.kinase..2.7.1.35.	FruMig	-0.181528	0.0724578	61	61	0.0152259	0.208906
PGPPHOSPHA.RXN...expasy..Phosphatidylglycerophosphatase..3.1.3.27.	FruMig	-0.276174	0.110458	61	61	0.0154201	0.209917
RXN.15294...expasy..Bacterial.non.heme.ferritin..1.16.3.2.	FruMig	-0.232267	0.092868	61	61	0.0153903	0.209917
CTPSYN.RXN...expasy..CTP.synthase..glutamine.hydrolyzing...6.3.4.2.	Periodontitis	-0.0757096	0.0303804	61	61	0.0157437	0.213489
RXN0.6274...expasy..tRNA.dimethylallyltransferase..2.5.1.75.	Caries	0.0778105	0.0312467	61	61	0.0158173	0.213657
IMIDPHOSDEHYD.RXN...expasy..Imidazoleglycerol.phosphate.dehydratase..4.2.1.19.	Caries	0.0739528	0.0297897	61	61	0.0161275	0.215792
NICOTINAMID.RXN...expasy..Nicotinamidase..3.5.1.19.	Caries	0.355489	0.143123	61	61	0.0160748	0.215792
S.ADENMETSYN.RXN...expasy..Methionine.adenosyltransferase..2.5.1.6.	Caries	0.0333781	0.0134499	61	61	0.0161612	0.215792
COBALAMIN5PSYN.RXN...expasy..Adenosylcobinamide.GDP.ribazoletransferase..2.7.8.26.	FruMig	-0.239747	0.0968086	61	61	0.0163722	0.216947
MANNPISOM.RXN...expasy..Mannose.6.phosphate.isomerase..5.3.1.8.	Caries	0.104047	0.0419901	61	61	0.0163153	0.216947
MERCURY.II.REDUCTASE.RXN...expasy..Mercury.II..reductase..1.16.1.1.	Periodontitis	-0.245118	0.0990898	61	61	0.0164882	0.217599
PYRIMSYN3.RXN...expasy..Phosphooxymethylpyrimidine.kinase..2.7.4.7.	Periodontitis	-0.196705	0.0795636	61	61	0.0165463	0.217599
NAG1P.URIDYLTRANS.RXN...expasy..UDP.N.acetylglucosamine.diphosphorylase..2.7.7.23.	Age	0.147213	0.059582	61	61	0.0166102	0.217619
TRYPSYN.RXN...expasy..Tryptophan.synthase..4.2.1.20.	FruMig	-0.0293637	0.0118951	61	61	0.0167022	0.218004
X2.1.1.132.RXN...expasy..Precorrin.6B.C.5.15..methyltransferase..decarboxylating...2.1.1.132.	FruMig	-0.161737	0.0658575	61	61	0.0172418	0.218131
DAHPSYN.RXN...expasy..3.deoxy.7.phosphoheptulonate.synthase..2.5.1.54.	salivaFlow	-0.043387	0.0176584	61	61	0.0171921	0.218131
GPH.RXN...expasy..Phosphoglycolate.phosphatase..3.1.3.18.	FruMig	-0.344209	0.13997	61	61	0.0171003	0.218131
H2NEOPTERINALDOL.RXN...expasy..Dihydroneopterin.aldolase..4.1.2.25.	Age	0.0738315	0.029981	61	61	0.0169532	0.218131
PDXJ.RXN...expasy..Pyridoxine.5..phosphate.synthase..2.6.99.2.	Periodontitis	-0.403092	0.164186	61	61	0.0172752	0.218131
PRPPAMIDOTRANS.RXN...expasy..Amidophosphoribosyltransferase..2.4.2.14.	Periodontitis	-0.0381875	0.0155136	61	61	0.0169979	0.218131
RXN.13403...expasy..Uroporphyrinogen.III.C.methyltransferase..2.1.1.107.	Periodontitis	-0.151516	0.0616873	61	61	0.0172278	0.218131
SUCCDIAMINOPIMDESUCC.RXN...expasy..Succinyl.diaminopimelate.desuccinylase..3.5.1.18.	FruMig	-0.118182	0.048023	61	61	0.0170237	0.218131
TRYPSYN.RXN...expasy..Tryptophan.synthase..4.2.1.20.	Age	0.0281905	0.0114811	61	61	0.0172629	0.218131
PRTRANS.RXN...expasy..Anthranilate.phosphoribosyltransferase..2.4.2.18.	Caries	0.0350457	0.0142862	61	61	0.0173607	0.218419
HEMN.RXN...expasy..Coproporphyrinogen.dehydrogenase..1.3.98.3.	FruMig	-0.248588	0.101504	61	61	0.0175378	0.219853
GLYC3PDEHYDROG.RXN...expasy..Glycerol.3.phosphate.dehydrogenase..1.1.5.3.	FruMig	0.130969	0.0535384	61	61	0.0176604	0.220597
AICARSYN.RXN...expasy..Adenylosuccinate.lyase..4.3.2.2.	Age	0.100228	0.0410349	61	61	0.017827	0.221093
TRANS.RXN0.277...expasy..Proton.translocating.NAD.P.....transhydrogenase..7.1.1.1.	FruMig	-0.26231	0.107349	61	61	0.0177815	0.221093
RXN.11576...expasy..16S.rRNA..guanine.1207..N.2...methyltransferase..2.1.1.172.	Caries	0.371859	0.152627	61	61	0.0180999	0.222106
RXN.15154...expasy..Protein.N.pi..phosphohistidine..D.fructose.phosphotransferase..2.7.1.202.	Caries	0.521898	0.214101	61	61	0.0180446	0.222106
SUCROSEPHOSPHO.RXN...expasy..Protein.N.pi..phosphohistidine..sucrose.phosphotransferase..2.7.1.211.	Caries	0.521898	0.214101	61	61	0.0180446	0.222106
X2.ISOPROPYLMALATESYN.RXN...expasy..2.isopropylmalate.synthase..2.3.3.13.	Caries	0.030299	0.0124789	61	61	0.0184804	0.224721
NQOR.RXN...expasy..NAD.P.H.dehydrogenase..quinone...1.6.5.2.	Age	0.322297	0.132771	61	61	0.0185064	0.224721
SPERMIDINESYN.RXN...expasy..Spermidine.synthase..2.5.1.16.	FruMig	-0.126504	0.0520761	61	61	0.0184264	0.224721
X3.2.1.1.RXN...expasy..Alpha.amylase..3.2.1.1.	FruMig	0.193146	0.079619	61	61	0.0185792	0.224822
GMP.REDUCT.RXN...expasy..GMP.reductase..1.7.1.7.	FruMig	0.325527	0.134427	61	61	0.0187782	0.224887
RXN.13997...expasy..tRNA.adenine.34...deaminase..3.5.4.33.	Age	0.0495205	0.0204489	61	61	0.0187745	0.224887
RXN0.742...expasy..5..carboxyamino.imidazole.ribonucleotide.synthase..6.3.4.18.	Periodontitis	-0.101663	0.0419815	61	61	0.0187773	0.224887
X6.1.1.23.RXN...expasy..Aspartate..tRNA.Asn..ligase..6.1.1.23.	salivaFlow	-0.0433109	0.0179248	61	61	0.0190282	0.225024
X6PFRUCTPHOS.RXN...expasy..6.phosphofructokinase..2.7.1.11.	FruMig	0.0883228	0.0365725	61	61	0.0190867	0.225024
ACETYLGLUTKIN.RXN...expasy..Acetylglutamate.kinase..2.7.2.8.	Caries	0.0822331	0.0341053	61	61	0.0192697	0.225024
BRANCHED.CHAINAMINOTRANSFERILEU.RXN...expasy..Branched.chain.amino.acid.transaminase..2.6.1.42.	FruMig	-0.0901593	0.0372918	61	61	0.0189613	0.225024
DGTPTRIPHYDRO.RXN...expasy..dGTPase..3.1.5.1.	FruMig	-0.202026	0.0838148	61	61	0.0193062	0.225024
GLU6PDEHYDROG.RXN...expasy..Glucose.6.phosphate.dehydrogenase..NADP......1.1.1.49.	Periodontitis	-0.0693017	0.0286473	61	61	0.0188924	0.225024
GLUTRACE.RXN...expasy..Glutamate.racemase..5.1.1.3.	FruMig	0.0457259	0.018943	61	61	0.0191406	0.225024
THRESYN.RXN...expasy..Threonine.synthase..4.2.3.1.	Caries	0.0559536	0.0231932	61	61	0.0192056	0.225024
X2.7.7.8.RXN...expasy..Polyribonucleotide.nucleotidyltransferase..2.7.7.8.	FruMig	0.0349611	0.0145797	61	61	0.0199088	0.226628
X6PFRUCTPHOS.RXN...expasy..6.phosphofructokinase..2.7.1.11.	Caries	0.0806808	0.0335843	61	61	0.0196939	0.226628
ACETYL.COA.CARBOXYLTRANSFER.RXN...expasy..Acetyl.CoA.carboxylase..6.4.1.2.	FruMig	-0.219497	0.0915758	61	61	0.0199604	0.226628
ADENYLATECYC.RXN...expasy..Adenylate.cyclase..4.6.1.1.	FruMig	-0.335837	0.13975	61	61	0.0196551	0.226628
CPM.KDOSYNTH.RXN...expasy..3.deoxy.manno.octulosonate.cytidylyltransferase..2.7.7.38.	FruMig	-0.234091	0.0976624	61	61	0.0199578	0.226628
GLY3KIN.RXN...expasy..Glycerate.3.kinase..2.7.1.31.	Caries	0.161643	0.0674337	61	61	0.0199518	0.226628
GUANPRIBOSYLTRAN.RXN...expasy..Hypoxanthine.phosphoribosyltransferase..2.4.2.8.	FruMig	0.0533674	0.022266	61	61	0.0199641	0.226628
SUGAR.PHOSPHATASE.RXN...expasy..Sugar.phosphatase..3.1.3.23.	Periodontitis	-0.332948	0.138692	61	61	0.0197771	0.226628
X2.7.13.3.RXN...expasy..Histidine.kinase..2.7.13.3.	Periodontitis	-0.0652303	0.0272791	61	61	0.0202409	0.22812
RXN0.1147...expasy..Dihydrolipoyllysine.residue.succinyltransferase..2.3.1.61.	Periodontitis	-0.258679	0.108145	61	61	0.0202037	0.22812
THI.P.KIN.RXN...expasy..Thiamine.phosphate.kinase..2.7.4.16.	Age	0.0777728	0.0325383	61	61	0.0202919	0.22812
DXS.RXN...expasy..1.deoxy.D.xylulose.5.phosphate.synthase..2.2.1.7.	Periodontitis	0.0481418	0.0201954	61	61	0.0206136	0.228785
LEUCYLTRANSFERASE.RXN...expasy..Lysine.arginine.leucyltransferase..2.3.2.6.	Periodontitis	-0.251319	0.105382	61	61	0.0205609	0.228785
RXN.14992...expasy..Peptide.chain.release.factor.N.5..glutamine.methyltransferase..2.1.1.297.	FruMig	-0.176152	0.0738546	61	61	0.0205466	0.228785
SUCCCOASYN.RXN...expasy..Succinate..CoA.ligase..ADP.forming...6.2.1.5.	Periodontitis	-0.0902311	0.0378082	61	61	0.0204748	0.228785
IMP.DEHYDROG.RXN...expasy..IMP.dehydrogenase..1.1.1.205.	FruMig	0.0692962	0.029086	61	61	0.0206813	0.228808
X3.HYDROXYDECANOYL.ACP.DEHYDR.RXN...expasy..3.hydroxyacyl..acyl.carrier.protein..dehydratase..4.2.1.59.	FruMig	-0.213934	0.0899552	61	61	0.0208971	0.229022
DIAMINOPIMDECARB.RXN...expasy..Diaminopimelate.decarboxylase..4.1.1.20.	Caries	0.0892555	0.0375223	61	61	0.0208713	0.229022
RXN0.1321...expasy..tRNA.guanosine.34..preQ.1..transglycosylase..2.4.2.29.	FruMig	-0.118407	0.0497884	61	61	0.0208978	0.229022
ADENOSYLHOMOCYSTEINE.NUCLEOSIDASE.RXN...expasy..Adenosylhomocysteine.nucleosidase..3.2.2.9.	FruMig	0.156665	0.0661738	61	61	0.0214545	0.229352
ARGININE.DEIMINASE.RXN...expasy..Arginine.deiminase..3.5.3.6.	FruMig	0.169085	0.0712667	61	61	0.0211891	0.229352
GLUCOSE.6.PHOSPHATE.1.EPIMERASE.RXN...expasy..Glucose.6.phosphate.1.epimerase..5.1.3.15.	FruMig	0.243652	0.102825	61	61	0.0213444	0.229352
GLUTCYSLIG.RXN...expasy..Glutamate..cysteine.ligase..6.3.2.2.	salivaFlow	-0.0738562	0.031089	61	61	0.0210304	0.229352
GLYCERONE.KINASE.RXN...expasy..Glycerone.kinase..2.7.1.29.	Caries	0.332016	0.140238	61	61	0.0214528	0.229352
MCPMETEST.RXN...expasy..Protein.glutamate.methylesterase..3.1.1.61.	FruMig	0.203638	0.0858795	61	61	0.0212599	0.229352
PYRROLINECARBREDUCT.RXN...expasy..Pyrroline.5.carboxylate.reductase..1.5.1.2.	Age	0.0506906	0.0213889	61	61	0.021325	0.229352
THIAZOLSYN2.RXN...expasy..Thiazole.synthase..2.8.1.10.	Age	0.234873	0.0990819	61	61	0.0212971	0.229352
PRAISOM.RXN...expasy..Phosphoribosylanthranilate.isomerase..5.3.1.24.	Caries	0.226476	0.095819	61	61	0.0216601	0.230843
ALKAPHOSPHA.RXN...expasy..Alkaline.phosphatase..3.1.3.1.	Caries	0.335829	0.142367	61	61	0.0219086	0.232322
S.FORMYLGLUTATHIONE.HYDROLASE.RXN...expasy..S.formylglutathione.hydrolase..3.1.2.12.	Periodontitis	-0.405778	0.172052	61	61	0.0219323	0.232322
CDPDIGLYSYN.RXN...expasy..Phosphatidate.cytidylyltransferase..2.7.7.41.	FruMig	-0.0618093	0.0263167	61	61	0.0224622	0.234373
GLUTAMINESYN.RXN...expasy..Glutamine.synthetase..6.3.1.2.	Caries	0.0567628	0.0241593	61	61	0.0224157	0.234373
HOMOCYSMETB12.RXN...expasy..Methionine.synthase..2.1.1.13.	salivaFlow	0.246828	0.105027	61	61	0.0223822	0.234373
PREPHENATE.DEHYDROGENASE.NADP..RXN...expasy..Prephenate.dehydrogenase..NADP......1.3.1.13.	Periodontitis	-0.38306	0.162871	61	61	0.0222852	0.234373
RXN0.5515...expasy..Phosphatidate.cytidylyltransferase..2.7.7.41.	FruMig	-0.0618093	0.0263167	61	61	0.0224622	0.234373
GLUCONOKIN.RXN...expasy..Gluconokinase..2.7.1.12.	Periodontitis	-0.21442	0.0913626	61	61	0.0225584	0.234675
RXN0.2161...expasy..Serine..tRNA.ligase..6.1.1.11.	Caries	0.0970864	0.0414195	61	61	0.0227196	0.235648
RXN.14569...expasy..L.threonylcarbamoyladenylate.synthase..2.7.7.87.	FruMig	-0.259458	0.11089	61	61	0.0229528	0.237361
RIBULOKIN.RXN...expasy..Ribulokinase..2.7.1.16.	Periodontitis	-0.318667	0.13638	61	61	0.02313	0.238485
X1.1.1.39.RXN...expasy..Malate.dehydrogenase..oxaloacetate.decarboxylating...1.1.1.38.	Caries	0.248084	0.106361	61	61	0.0233628	0.239468
RXN.17809...expasy..Cyclic.pyranopterin.monophosphate.synthase..4.6.1.17.	Periodontitis	-0.0806162	0.0345598	61	61	0.0233527	0.239468
RXN0.2584...expasy..Uracil.DNA.glycosylase..3.2.2.27.	Caries	0.0351616	0.0150884	61	61	0.0234818	0.239983
ACYLPHOSPHATASE.RXN...expasy..Acylphosphatase..3.6.1.7.	FruMig	0.133565	0.0573741	61	61	0.0236192	0.240494
RXN.11637...expasy..16S.rRNA..cytidine.1402..2..O..methyltransferase..2.1.1.198.	Age	0.0361623	0.0155409	61	61	0.02368	0.240494
TRYPSYN.RXN...expasy..Tryptophan.synthase..4.2.1.20.	Caries	0.0254061	0.0109232	61	61	0.0237388	0.240494
X2.7.7.15.RXN...expasy..Choline.phosphate.cytidylyltransferase..2.7.7.15.	Periodontitis	-0.37713	0.162353	61	61	0.0239104	0.240831
X3.2.1.68.RXN...expasy..Isoamylase..3.2.1.68.	FruMig	0.727882	0.313214	61	59	0.0238522	0.240831
X3.1.26.11.RXN...expasy..Ribonuclease.Z..3.1.26.11.	Periodontitis	0.160711	0.0695	61	61	0.0245256	0.241399
X3.4.23.43.RXN...expasy..Prepilin.peptidase..3.4.23.43.	FruMig	-0.327361	0.141132	61	61	0.0241061	0.241399
ALCOHOL.DEHYDROG.GENERIC.RXN...expasy..Alcohol.dehydrogenase..1.1.1.1.	Caries	0.203677	0.0885903	61	61	0.0253228	0.241399
ASPARTASE.RXN...expasy..Aspartate.ammonia.lyase..4.3.1.1.	Periodontitis	0.151147	0.0657229	61	61	0.0252823	0.241399
ASPARTASE.RXN...expasy..Aspartate.ammonia.lyase..4.3.1.1.	Caries	0.15487	0.0673671	61	61	0.0253344	0.241399
BIOTIN.CARBOXYL.RXN...expasy..Biotin.carboxylase..6.3.4.14.	FruMig	-0.156369	0.0678921	61	61	0.0250741	0.241399
GAPOXNPHOSPHN.RXN...expasy..Glyceraldehyde.3.phosphate.dehydrogenase..phosphorylating...1.2.1.12.	Caries	0.253692	0.109683	61	61	0.0244922	0.241399
H2PTERIDINEPYROPHOSPHOKIN.RXN...expasy..2.amino.4.hydroxy.6.hydroxymethyldihydropteridine.diphosphokinase..2.7.6.3.	Age	0.127145	0.0553138	61	61	0.0253521	0.241399
ISOCHORSYN.RXN...expasy..Isochorismate.synthase..5.4.4.2.	Caries	0.180141	0.0782988	61	61	0.025226	0.241399
MCPMETEST.RXN...expasy..Protein.glutamate.methylesterase..3.1.1.61.	Caries	0.181971	0.0788626	61	61	0.0248195	0.241399
METHIONYL.TRNA.FORMYLTRANSFERASE.RXN...expasy..Methionyl.tRNA.formyltransferase..2.1.2.9.	Age	0.0335797	0.0145333	61	61	0.0246351	0.241399
PEPCARBOXYKIN.RXN...expasy..Phosphoenolpyruvate.carboxykinase..ATP...4.1.1.49.	Periodontitis	0.247029	0.107098	61	61	0.0248716	0.241399
RXN.10781...metacyc..5.hydroxytryptophol.dehydrogenase..1.1.1.1.	Caries	0.203672	0.088581	61	61	0.0253115	0.241399
RXN.10915...metacyc..3.4.dihydroxyphenylglycol.dehydrogenase..1.1.1.1.	Caries	0.203672	0.088581	61	61	0.0253115	0.241399
RXN.12104...expasy..Epoxyqueuosine.reductase..1.17.99.6.	FruMig	-0.266809	0.115331	61	61	0.0244647	0.241399
RXN.5424...metacyc..indole.3.glycol.dehydrogenase..1.1.1.1.	Caries	0.203672	0.088581	61	61	0.0253115	0.241399
RXN66.478...metacyc..phytol.dehydrogenase..1.1.1.1.	Caries	0.203672	0.088581	61	61	0.0253115	0.241399
SELENOCYSTEINE.LYASE.RXN...expasy..Selenocysteine.lyase..4.4.1.16.	FruMig	-0.505218	0.218208	61	61	0.0243532	0.241399
SHIKIMATE.KINASE.RXN...expasy..Shikimate.kinase..2.7.1.71.	Caries	0.055074	0.0238106	61	61	0.0244888	0.241399
THREDEHYD.RXN...expasy..Threonine.ammonia.lyase..4.3.1.19.	Caries	0.0491952	0.0212571	61	61	0.0244128	0.241399
ARGSUCCINLYA.RXN...expasy..Argininosuccinate.lyase..4.3.2.1.	Caries	0.0479677	0.0209325	61	61	0.0257854	0.242765
F16ALDOLASE.RXN...expasy..Fructose.bisphosphate.aldolase..4.1.2.13.	Periodontitis	0.0495497	0.0216243	61	61	0.0257951	0.242765
GLUCOSE.6.PHOSPHATE.1.EPIMERASE.RXN...expasy..Glucose.6.phosphate.1.epimerase..5.1.3.15.	Caries	0.216286	0.0944233	61	61	0.0258438	0.242765
MYO.INOSOSE.2.DEHYDRATASE.RXN...expasy..Myo.inosose.2.dehydratase..4.2.1.44.	FruMig	0.275493	0.120135	61	61	0.0256842	0.242765
PSERPHOSPHA.RXN...expasy..Phosphoserine.phosphatase..3.1.3.3.	Periodontitis	-0.100336	0.0437673	61	61	0.0257277	0.242765
DTDPDEHYDRHAMEPIM.RXN...expasy..dTDP.4.dehydrorhamnose.3.5.epimerase..5.1.3.13.	FruMig	-0.254738	0.111354	61	61	0.0260282	0.243839
RXN.15513...expasy..Phosphoglycerate.mutase..2.3.diphosphoglycerate.dependent...5.4.2.11.	Caries	0.0310895	0.0136117	61	61	0.0262538	0.245294
RXN.8340...expasy..GTP.3..8.cyclase..4.1.99.22.	Caries	0.0887648	0.0389098	61	61	0.026426	0.246243
X3.2.2.23.RXN...expasy..DNA.formamidopyrimidine.glycosylase..3.2.2.23.	Periodontitis	-0.175177	0.0768307	61	61	0.0265051	0.246321
X2OXOGLUTDECARB.RXN...expasy..Oxoglutarate.dehydrogenase..succinyl.transferring...1.2.4.2.	Periodontitis	-0.161265	0.0709293	61	61	0.026916	0.249474
The MaAsLin 2 multivariate model was adjusted for age, salivary flow, caries extent, and periodontitis severity. P-values are two-sided, with multiple comparisons corrected using the Benjamini-Hochberg false discovery rate (FDR).
