# Supplementary material for: Diabetes alters the supragingival microbiome through plasma-to-saliva migration of glucose and fructose
Source: Microbiome. 2025 Dec 4;14:48. doi: 10.1186/s40168-025-02256-x (PMC12849494; doi:10.1186/s40168-025-02256-x)
Supplement: Supplementary file 7 — Supplementary Material 6: Supplementary Data 23-25. [file 40168_2025_2256_MOESM6_ESM.xlsx]

## Sheet: Legends
File Name	Description
Supplementary Data 23	Significant associations between glycemic control treatment (Tx) and metabolites. MaAsLin 2 models compare pre- and post-treatment features with participant ID as a random effect. P-values are two-sided, with multiple comparison corrected using the Benjamini-Hochberg false discovery rate (FDR).
Supplementary Data 24	Significant associations between glycemic control treatment (Tx) and metagenomic enzymes (Enzyme Commission, EC). MaAsLin 2 models compare pre- and post-treatment features with participant ID as a random effect. P-values are two-sided, with multiple comparison corrected using the Benjamini-Hochberg false discovery rate (FDR).
Supplementary Data 25	Significant associations between glycemic control treatment (Tx) and microbial species. MaAsLin 2 models compare pre- and post-treatment features with participant ID as a random effect. P-values are two-sided, with multiple comparison corrected using the Benjamini-Hochberg false discovery rate (FDR).

## Sheet: Supplementary Data 23
Supplementary Data 23. Significant associations between glycemic control treatment (Tx) and metabolites
Feature	Metadata	Value	Coefficient	Standard error	N	N not 0	p-value	FDR p-value
Serine_plasma	Tx	Post	0.322676	0.0315627	61	61	3.64612e-11	5.68794e-09
Threonine_plasma	Tx	Post	0.389173	0.046551	61	61	2.73145e-09	2.13053e-07
Proline_plasma	Tx	Post	0.321598	0.047726	61	61	2.03737e-07	1.05943e-05
Pyroglutamate_plasma	Tx	Post	0.252082	0.0414209	61	61	1.1368e-06	4.4335e-05
Glycine_plasma	Tx	Post	0.279672	0.0473907	61	61	2.10776e-06	5.94935e-05
Glutamine_plasma	Tx	Post	0.270992	0.0464093	61	61	2.28821e-06	5.94935e-05
Anhydroglucitol_plasma	Tx	Post	1.03041	0.204287	61	61	2.16488e-05	0.00048246
Anhydroglucitol_whole-saliva	Tx	Post	0.598388	0.125161	61	61	4.59745e-05	0.000896503
Ornithine_plasma	Tx	Post	0.279888	0.0617138	61	61	9.15839e-05	0.00158745
Fructose_plasma	Tx	Post	-0.587794	0.137919	61	60	0.000184909	0.00288457
Methionine_plasma	Tx	Post	0.203155	0.0496633	61	61	0.00030299	0.00429695
Isoleucine_plasma	Tx	Post	0.223092	0.0576306	61	61	0.000547762	0.00712091
Galactose_plasma	Tx	Post	-0.350555	0.0936655	61	61	0.000765835	0.00919002
Alanine_plasma	Tx	Post	0.179803	0.0501357	61	61	0.00121234	0.0135089
Glucose_plasma	Tx	Post	-0.255249	0.0787074	61	61	0.00288222	0.0299751
Mannose_plasma	Tx	Post	-0.261845	0.0823725	61	61	0.00342519	0.0333956
Lysine_plasma	Tx	Post	0.132188	0.0439965	61	61	0.00537184	0.046556
Anhydroglucitol_gland-saliva	Tx	Post	0.770414	0.253638	61	61	0.00512923	0.046556
Citrate_plasma	Tx	Post	0.142115	0.0516673	61	61	0.0100585	0.0823153
Citrate_whole-saliva	Tx	Post	0.477611	0.174705	61	61	0.0105532	0.0823153
Erythritol_plasma	Tx	Post	0.712732	0.268709	61	61	0.0126622	0.0940624
nAcetylglucosamine_whole-saliva	Tx	Post	0.612794	0.238822	61	61	0.0156594	0.111039
Inositol_plasma	Tx	Post	0.102586	0.0410385	61	61	0.0182859	0.118859
Malate_whole-saliva	Tx	Post	0.268837	0.106974	61	61	0.0177769	0.118859
Uridine_plasma	Tx	Post	-0.202734	0.086022	61	61	0.0251243	0.156775
Fructose_gland-saliva	Tx	Post	-0.680208	0.291376	61	61	0.0265651	0.159391
Malate_plasma	Tx	Post	0.217735	0.0971804	61	61	0.0332916	0.192351
MaAsLin 2 models compare pre- and post-treatment features with participant ID as a random effect. P-values are two-sided, with multiple comparisons corrected using the Benjamini-Hochberg false discovery rate (FDR).

## Sheet: Supplementary Data 24
Supplementary Data 24. Significant associations between glycemic control treatment (Tx) and metagenomic enzymes (Enzyme Commission, EC)
Feature	Metadata	Value	Coefficient	Standard error	N	N not 0	p-value	FDR p-value
PEPDEPHOS.RXN...expasy..Pyruvate.kinase..2.7.1.40.	Tx	Post	-0.0764118	0.0122551	61	61	8.13895e-07	0.000564029
METHIONINE..TRNA.LIGASE.RXN...expasy..Methionine..tRNA.ligase..6.1.1.10.	Tx	Post	-0.0753743	0.0150391	61	61	2.31178e-05	0.00320413
DIHYDROXYISOVALDEHYDRAT.RXN...expasy..Dihydroxy.acid.dehydratase..4.2.1.9.	Tx	Post	-0.0973829	0.0191134	61	61	1.83309e-05	0.00320413
DIHYDROXYMETVALDEHYDRAT.RXN...metacyc..2.3.Dihydroxy.3.methylvalerate.dehydratase..4.2.1.9.	Tx	Post	-0.0973829	0.0191134	61	61	1.83309e-05	0.00320413
GCVP.RXN...expasy..Glycine.dehydrogenase..aminomethyl.transferring...1.4.4.2.	Tx	Post	0.314097	0.061689	61	61	1.88559e-05	0.00320413
RXN.14903...expasy..Proline.dehydrogenase..1.5.5.2.	Tx	Post	0.859954	0.178887	61	61	4.32824e-05	0.00499911
ACETOLACTSYN.RXN...expasy..Acetolactate.synthase..2.2.1.6.	Tx	Post	-0.124154	0.0277393	61	61	0.000105322	0.00521693
ACETOOHBUTSYN.RXN...metacyc..2.aceto.2.hydroxy.butyrate.synthase..2.2.1.6.	Tx	Post	-0.124154	0.0277393	61	61	0.000105322	0.00521693
ADENYLOSUCCINATE.SYNTHASE.RXN...expasy..Adenylosuccinate.synthase..6.3.4.4.	Tx	Post	-0.055437	0.0125088	61	61	0.000118693	0.00521693
PHOSNACMURPENTATRANS.RXN...metacyc..UDP.N.acetylmuramoyl.L.alanyl.D.glutamyl.meso.2.6.diaminopimelyl.D.alanyl.D.alanine.undecaprenyl.phosphate.transferase..2.7.8.13.	Tx	Post	-0.0574792	0.012988	61	61	0.000120449	0.00521693
RXN.11347...expasy..Phospho.N.acetylmuramoyl.pentapeptide.transferase..2.7.8.13.	Tx	Post	-0.0574792	0.012988	61	61	0.000120449	0.00521693
NICONUCADENYLYLTRAN.RXN...expasy..Nicotinate.nucleotide.adenylyltransferase..2.7.7.18.	Tx	Post	-0.0636058	0.0141172	61	61	9.61073e-05	0.00521693
RXN.11633...expasy..16S.rRNA..adenine.1518..N.6..adenine.1519..N.6...dimethyltransferase..2.1.1.182.	Tx	Post	0.0864528	0.0186608	61	61	6.58277e-05	0.00521693
RXN.13997...expasy..tRNA.adenine.34...deaminase..3.5.4.33.	Tx	Post	0.14772	0.0354993	61	61	0.000104274	0.00521693
X2.5.1.19.RXN...expasy..3.phosphoshikimate.1.carboxyvinyltransferase..2.5.1.19.	Tx	Post	0.126343	0.0268885	61	61	5.44171e-05	0.00521693
ACETYLGLUTKIN.RXN...expasy..Acetylglutamate.kinase..2.7.2.8.	Tx	Post	-0.191018	0.0417758	61	61	7.97608e-05	0.00521693
GLURS.RXN...expasy..Glutamate..tRNA.ligase..6.1.1.17.	Tx	Post	-0.0457237	0.0103731	61	61	0.000128833	0.00525184
RXN0.302...expasy..2.C.methyl.D.erythritol.2.4.cyclodiphosphate.synthase..4.6.1.12.	Tx	Post	0.147358	0.0343534	61	61	0.000173367	0.00662573
X2.7.1.148.RXN...expasy..4..cytidine.5..diphospho..2.C.methyl.D.erythritol.kinase..2.7.1.148.	Tx	Post	0.124411	0.0290986	61	61	0.000181658	0.00662573
ATPSYN.RXN...expasy..H....transporting.two.sector.ATPase..7.1.2.2.	Tx	Post	-0.0567768	0.0138091	61	61	0.000295779	0.00854061
CARBPSYN.RXN...expasy..Carbamoyl.phosphate.synthase..glutamine.hydrolyzing...6.3.5.5.	Tx	Post	-0.061801	0.0149338	61	61	0.000267071	0.00854061
UDPNACETYLGLUCOSAMENOLPYRTRANS.RXN...expasy..UDP.N.acetylglucosamine.1.carboxyvinyltransferase..2.5.1.7.	Tx	Post	-0.118468	0.0287406	61	61	0.000277938	0.00854061
ADOMET.DMK.METHYLTRANSFER.RXN...expasy..Demethylmenaquinone.methyltransferase..2.1.1.163.	Tx	Post	0.133028	0.0321378	61	61	0.000295324	0.00854061
MALTACETYLTRAN.RXN...expasy..Maltose.O.acetyltransferase..2.3.1.79.	Tx	Post	-0.435503	0.104907	61	61	0.000261118	0.00854061
LEUCINE..TRNA.LIGASE.RXN...expasy..Leucine..tRNA.ligase..6.1.1.4.	Tx	Post	-0.0430889	0.010709	61	61	0.000367532	0.00895309
UDP.NACMUR.ALA.LIG.RXN...expasy..UDP.N.acetylmuramate..L.alanine.ligase..6.3.2.8.	Tx	Post	0.0531825	0.013222	61	61	0.000364584	0.00895309
XANPRIBOSYLTRAN.RXN...expasy..Xanthine.phosphoribosyltransferase..2.4.2.22.	Tx	Post	-0.46709	0.116306	61	61	0.00037466	0.00895309
RXN.15154...expasy..Protein.N.pi..phosphohistidine..D.fructose.phosphotransferase..2.7.1.202.	Tx	Post	-1.04384	0.258495	61	61	0.000357211	0.00895309
SUCROSEPHOSPHO.RXN...expasy..Protein.N.pi..phosphohistidine..sucrose.phosphotransferase..2.7.1.211.	Tx	Post	-1.04384	0.258495	61	61	0.000357211	0.00895309
IMIDPHOSDEHYD.RXN...expasy..Imidazoleglycerol.phosphate.dehydratase..4.2.1.19.	Tx	Post	-0.184498	0.0462667	61	61	0.000401045	0.00898393
GLUTAMATESYN.RXN...expasy..Glutamate.synthase..NADPH...1.4.1.13.	Tx	Post	-0.636793	0.159599	61	61	0.000401878	0.00898393
THREONINE..TRNA.LIGASE.RXN...expasy..Threonine..tRNA.ligase..6.1.1.3.	Tx	Post	-0.05136	0.0130436	61	61	0.000466231	0.0100968
PYRUVFORMLY.RXN...expasy..Formate.C.acetyltransferase..2.3.1.54.	Tx	Post	-0.235856	0.0601733	61	61	0.000484247	0.0101692
SERINE.O.ACETTRAN.RXN...expasy..Serine.O.acetyltransferase..2.3.1.30.	Tx	Post	-0.0940353	0.0241561	61	61	0.000523873	0.0106778
PGLUCISOM.RXN...expasy..Glucose.6.phosphate.isomerase..5.3.1.9.	Tx	Post	-0.064617	0.0166851	61	61	0.000553092	0.0109512
ARGSUCCINSYN.RXN...expasy..Argininosuccinate.synthase..6.3.4.5.	Tx	Post	-0.143653	0.0373631	61	61	0.000594719	0.0114483
RXN.14971...expasy..Succinate.dehydrogenase..quinone...1.3.5.1.	Tx	Post	0.440771	0.115226	61	61	0.00063452	0.0118844
DTDPGLUCDEHYDRAT.RXN...expasy..dTDP.glucose.4.6.dehydratase..4.2.1.46.	Tx	Post	-0.103278	0.0276451	61	61	0.000800723	0.0132119
TRNA.PSEUDOURIDINE.SYNTHASE.I.RXN...expasy..tRNA.pseudouridine.38.40..synthase..5.4.99.12.	Tx	Post	0.126956	0.0339249	61	61	0.000777032	0.0132119
GUANPRIBOSYLTRAN.RXN...expasy..Hypoxanthine.phosphoribosyltransferase..2.4.2.8.	Tx	Post	-0.0916308	0.0244346	61	61	0.000775636	0.0132119
GAPOXNPHOSPHN.RXN...expasy..Glyceraldehyde.3.phosphate.dehydrogenase..phosphorylating...1.2.1.12.	Tx	Post	-0.415333	0.109996	61	61	0.000730675	0.0132119
RXN.11578...expasy..16S.rRNA..guanine.527..N.7...methyltransferase..2.1.1.170.	Tx	Post	0.588311	0.157047	61	61	0.000784783	0.0132119
PRPPSYN.RXN...expasy..Ribose.phosphate.diphosphokinase..2.7.6.1.	Tx	Post	-0.0954954	0.0259769	61	61	0.000932133	0.0150225
THI.P.KIN.RXN...expasy..Thiamine.phosphate.kinase..2.7.4.16.	Tx	Post	0.176802	0.047147	61	61	0.00099839	0.0157246
RIBOFLAVINKIN.RXN...expasy..Riboflavin.kinase..2.7.1.26.	Tx	Post	0.0539773	0.0149105	61	61	0.00108535	0.0167143
GLYCOPHOSPHORYL.RXN...expasy..Glycogen.phosphorylase..2.4.1.1.	Tx	Post	-0.146396	0.0405764	61	61	0.00114162	0.0171527
DXPREDISOM.RXN...expasy..1.deoxy.D.xylulose.5.phosphate.reductoisomerase..1.1.1.267.	Tx	Post	0.114178	0.0318328	61	61	0.00116331	0.0171527
PHOSGLYPHOS.RXN...expasy..Phosphoglycerate.kinase..2.7.2.3.	Tx	Post	-0.0626435	0.0174678	61	61	0.00119054	0.0171884
ATPPHOSPHORIBOSYLTRANS.RXN...expasy..ATP.phosphoribosyltransferase..2.4.2.17.	Tx	Post	-0.151418	0.0424103	61	61	0.00123814	0.0175109
F16ALDOLASE.RXN...expasy..Fructose.bisphosphate.aldolase..4.1.2.13.	Tx	Post	-0.0840529	0.0235895	61	61	0.00127096	0.0176155
DIHYDRODIPICSYN.RXN...expasy..4.hydroxy.tetrahydrodipicolinate.synthase..4.3.3.7.	Tx	Post	-0.0705016	0.0199261	61	61	0.00134798	0.0179645
TAGAKIN.RXN...expasy..Tagatose.6.phosphate.kinase..2.7.1.144.	Tx	Post	-0.541918	0.153148	61	61	0.00134012	0.0179645
RXN.15041...expasy..D.aminoacyl.tRNA.deacylase..3.1.1.96.	Tx	Post	0.0666166	0.0190235	61	61	0.00147343	0.0191588
RXN0.2605...expasy..Exodeoxyribonuclease.V..3.1.11.5.	Tx	Post	0.720889	0.205753	61	61	0.00149289	0.0191588
X2.ISOPROPYLMALATESYN.RXN...expasy..2.isopropylmalate.synthase..2.3.3.13.	Tx	Post	-0.061892	0.0177329	61	61	0.00152819	0.0192551
THIAMIN.PYROPHOSPHOKINASE.RXN...expasy..Thiamine.diphosphokinase..2.7.6.2.	Tx	Post	-0.437968	0.125788	61	61	0.00157676	0.0195124
SULFITE.REDUCT.RXN...expasy..Assimilatory.sulfite.reductase..NADPH...1.8.1.2.	Tx	Post	0.913512	0.264845	61	61	0.00171947	0.0209051
FADSYN.RXN...expasy..FAD.synthase..2.7.7.2.	Tx	Post	0.0516107	0.0150482	61	61	0.00179224	0.0210512
GSAAMINOTRANS.RXN...expasy..Glutamate.1.semialdehyde.2.1.aminomutase..5.4.3.8.	Tx	Post	0.149867	0.0433673	61	61	0.00178149	0.0210512
X2PGADEHYDRAT.RXN...expasy..Phosphopyruvate.hydratase..4.2.1.11.	Tx	Post	-0.0495961	0.0144848	61	61	0.00185349	0.0214078
OHMETHYLBILANESYN.RXN...expasy..Hydroxymethylbilane.synthase..2.5.1.61.	Tx	Post	0.197004	0.0574575	61	61	0.00192475	0.0218665
X3.4.11.10.RXN...expasy..Bacterial.leucyl.aminopeptidase..3.4.11.10.	Tx	Post	0.268855	0.0790059	61	61	0.00203265	0.0227198
RXN.7566...expasy..Glycine.reductase..1.21.4.2.	Tx	Post	0.973917	0.293132	61	59	0.00238977	0.0262875
NACGLCTRANS.RXN...metacyc..UDP.N.acetyl.D.glucosamine.N.acetylmuramoyl.L.alanyl.D.glutamyl.meso.2.6.diaminopimelyl.D.alanyl.D.alanine.diphosphoundecaprenol.4..beta..N.acetylglucosaminlytransferase..2.4.1.227.	Tx	Post	0.062962	0.0190748	61	61	0.00251028	0.0267635
RXN.11029...expasy..acetylglucosaminyltransferase..2.4.1.227.	Tx	Post	0.062962	0.0190748	61	61	0.00251028	0.0267635
ACETYLORNTRANSAM.RXN...expasy..Acetylornithine.transaminase..2.6.1.11.	Tx	Post	-0.111282	0.0338501	61	61	0.00262724	0.027586
ADENPHOSPHOR.RXN...expasy..Purine.nucleoside.phosphorylase..2.4.2.1.	Tx	Post	-0.163794	0.0508087	61	61	0.0030589	0.0311738
RXN.11743...metacyc..5..deoxy.5..fluoroadenosine.phosphorylase..2.4.2.1.	Tx	Post	-0.163794	0.0508087	61	61	0.0030589	0.0311738
ACETOLACTREDUCTOISOM.RXN...expasy..Ketol.acid.reductoisomerase..NADP......1.1.1.86.	Tx	Post	-0.0739025	0.0230205	61	61	0.0031608	0.0317454
PMPOXI.RXN...expasy..Pyridoxal.5..phosphate.synthase..1.4.3.5.	Tx	Post	0.397527	0.124309	61	61	0.00331489	0.0328174
PRAISOM.RXN...expasy..Phosphoribosylanthranilate.isomerase..5.3.1.24.	Tx	Post	-0.317646	0.0999699	61	61	0.00347905	0.0335377
HISTCYCLOHYD.RXN...expasy..Phosphoribosyl.AMP.cyclohydrolase..3.5.4.19.	Tx	Post	-0.112816	0.0354896	61	61	0.00348444	0.0335377
RXN0.743...expasy..5..carboxyamino.imidazole.ribonucleotide.mutase..5.4.99.18.	Tx	Post	0.0671547	0.0214231	61	61	0.00381596	0.0339033
L.GLN.FRUCT.6.P.AMINOTRANS.RXN...expasy..Glutamine..fructose.6.phosphate.transaminase..isomerizing...2.6.1.16.	Tx	Post	-0.041487	0.0131265	61	61	0.00360862	0.0339033
HISTIDINE..TRNA.LIGASE.RXN...expasy..Histidine..tRNA.ligase..6.1.1.21.	Tx	Post	-0.0674416	0.0213452	61	61	0.00364643	0.0339033
H2PTEROATESYNTH.RXN...expasy..Dihydropteroate.synthase..2.5.1.15.	Tx	Post	0.0765579	0.0242903	61	61	0.00379318	0.0339033
GLUC1PADENYLTRANS.RXN...expasy..Glucose.1.phosphate.adenylyltransferase..2.7.7.27.	Tx	Post	-0.132771	0.0421967	61	61	0.00373308	0.0339033
GLUTRNAREDUCT.RXN...expasy..Glutamyl.tRNA.reductase..1.2.1.70.	Tx	Post	0.172754	0.054358	61	61	0.00368188	0.0339033
ACETYLHOMOSER.CYS.RXN...expasy..O.acetylhomoserine.aminocarboxypropyltransferase..2.5.1.49.	Tx	Post	-0.292472	0.0932952	61	61	0.00389438	0.0341621
LUMAZINESYN.RXN...expasy..6.7.dimethyl.8.ribityllumazine.synthase..2.5.1.78.	Tx	Post	0.157683	0.0505097	61	61	0.00397668	0.034448
METHYLMALONYL.COA.DECARBOXYLASE.RXN...expasy..Ethylmalonyl.CoA.decarboxylase..4.1.1.94.	Tx	Post	-1.14257	0.368283	61	60	0.00416926	0.0356703
X2.7.7.15.RXN...expasy..Choline.phosphate.cytidylyltransferase..2.7.7.15.	Tx	Post	-0.57532	0.185448	61	61	0.00423682	0.0358063
RXN.13163...expasy..3.isopropylmalate.dehydratase..4.2.1.33.	Tx	Post	-0.0597752	0.0194805	61	61	0.00456498	0.0381149
GLUTRACE.RXN...expasy..Glutamate.racemase..5.1.1.3.	Tx	Post	-0.0614735	0.0201963	61	61	0.00485662	0.0400671
AMYLOMALT.RXN...expasy..4.alpha.glucanotransferase..2.4.1.25.	Tx	Post	-0.140998	0.0464761	61	61	0.00502532	0.0409711
TRIOSEPISOMERIZATION.RXN...expasy..Triose.phosphate.isomerase..5.3.1.1.	Tx	Post	-0.0852274	0.0282043	61	61	0.00515157	0.0415121
X2.7.7.60.RXN...expasy..2.C.methyl.D.erythritol.4.phosphate.cytidylyltransferase..2.7.7.60.	Tx	Post	0.112871	0.0374801	61	61	0.00529949	0.0422132
TRANS.RXN.214...expasy..NADH.ubiquinone.reductase..Na....transporting...7.2.1.1.	Tx	Post	0.382241	0.127517	61	61	0.00549145	0.0427592
GLYCOGEN.BRANCH.RXN...expasy..1.4.alpha.glucan.branching.enzyme..2.4.1.18.	Tx	Post	-0.122111	0.0407638	61	61	0.00549107	0.0427592
N.ACETYLGLUTPREDUCT.RXN...expasy..N.acetyl.gamma.glutamyl.phosphate.reductase..1.2.1.38.	Tx	Post	-0.116107	0.0390535	61	61	0.0058341	0.0442014
RXN.15006...expasy..N.acetyl.gamma.glutamyl.phosphate.reductase..1.2.1.38.	Tx	Post	-0.116107	0.0390535	61	61	0.0058341	0.0442014
GALPMUT.RXN...expasy..UDP.galactopyranose.mutase..5.4.99.9.	Tx	Post	-0.328392	0.11063	61	61	0.00586801	0.0442014
RXN.11598...expasy..16S.rRNA..uracil.1498..N.3...methyltransferase..2.1.1.193.	Tx	Post	0.0710176	0.023813	61	61	0.00599988	0.0442332
RXN.13141...expasy..ADP.dependent.NAD.P.H.hydrate.dehydratase..4.2.1.136.	Tx	Post	0.119279	0.0418279	61	61	0.0059855	0.0442332
GLUTKIN.RXN...expasy..Glutamate.5.kinase..2.7.2.11.	Tx	Post	-0.120678	0.0408448	61	61	0.00611515	0.0446084
GCVT.RXN...expasy..Aminomethyltransferase..2.1.2.10.	Tx	Post	0.187743	0.0636881	61	61	0.00633278	0.0457147
TRE6PHYDRO.RXN...expasy..Alpha.alpha.phosphotrehalase..3.2.1.93.	Tx	Post	-0.248601	0.0847219	61	61	0.00640892	0.0457874
RXN0.5507...expasy..6.carboxytetrahydropterin.synthase..4.1.2.50.	Tx	Post	-0.348056	0.118871	61	61	0.00649204	0.045908
GLUTAMIDOTRANS.RXN...expasy..Imidazole.glycerol.phosphate.synthase..4.3.2.10.	Tx	Post	-0.113307	0.0391443	61	61	0.0070924	0.0491503
DNA.CYTOSINE.5..METHYLTRANSFERASE.RXN...expasy..DNA..cytosine.5...methyltransferase..2.1.1.37.	Tx	Post	-0.365604	0.126212	61	61	0.0070797	0.0491503
ADENYL.KIN.RXN...expasy..Adenylate.kinase..2.7.4.3.	Tx	Post	-0.0396795	0.0137734	61	61	0.00731531	0.0497011
UDP.NACMURALA.GLU.LIG.RXN...expasy..UDP.N.acetylmuramoyl.L.alanine..D.glutamate.ligase..6.3.2.9.	Tx	Post	0.0749641	0.0260156	61	61	0.00724769	0.0497011
UNDECAPRENYL.DIPHOSPHATASE.RXN...expasy..Undecaprenyl.diphosphate.phosphatase..3.6.1.27.	Tx	Post	-0.0526707	0.0186051	61	61	0.00820027	0.0546422
HISTPRATPHYD.RXN...expasy..Phosphoribosyl.ATP.diphosphatase..3.6.1.31.	Tx	Post	-0.136333	0.0480318	61	61	0.00813294	0.0546422
X2.7.7.8.RXN...expasy..Polyribonucleotide.nucleotidyltransferase..2.7.7.8.	Tx	Post	-0.0528679	0.0188191	61	61	0.00871861	0.0565174
PROTEIN.TYROSINE.PHOSPHATASE.RXN...expasy..Protein.tyrosine.phosphatase..3.1.3.48.	Tx	Post	-0.266586	0.0945154	61	61	0.00858013	0.0565174
HOLOCYTOCHROME.C.SYNTHASE.RXN...expasy..Holocytochrome.c.synthase..4.4.1.17.	Tx	Post	-0.33823	0.120238	61	61	0.00872635	0.0565174
X4.2.99.18.RXN...expasy..DNA..apurinic.or.apyrimidinic.site..lyase..4.2.99.18.	Tx	Post	0.0760103	0.0271282	61	61	0.00900023	0.0577515
ADPREDUCT.RXN...metacyc..ADP.reductase..1.17.4.1.	Tx	Post	-0.0643376	0.0235106	61	61	0.0105748	0.0642839
CDPREDUCT.RXN...expasy..Ribonucleoside.diphosphate.reductase..1.17.4.1.	Tx	Post	-0.0643376	0.0235106	61	61	0.0105748	0.0642839
RIBONUCLEOSIDE.DIP.REDUCTI.RXN...expasy..Ribonucleoside.diphosphate.reductase..1.17.4.1.	Tx	Post	-0.0643376	0.0235106	61	61	0.0105748	0.0642839
RIBONUCLEOSIDE.DIP.REDUCTII.RXN...expasy..Ribonucleoside.diphosphate.reductase..1.17.4.1.	Tx	Post	-0.0643376	0.0235106	61	61	0.0105748	0.0642839
RXN0.722...expasy..Ribonucleoside.diphosphate.reductase..1.17.4.1.	Tx	Post	-0.0643376	0.0235106	61	61	0.0105748	0.0642839
UDPREDUCT.RXN...expasy..Ribonucleoside.diphosphate.reductase..1.17.4.1.	Tx	Post	-0.0643376	0.0235106	61	61	0.0105748	0.0642839
IMP.DEHYDROG.RXN...expasy..IMP.dehydrogenase..1.1.1.205.	Tx	Post	-0.0920485	0.0338137	61	61	0.01078	0.0646618
X5.AMINOLEVULINIC.ACID.SYNTHASE.RXN...expasy..5.aminolevulinate.synthase..2.3.1.37.	Tx	Post	-0.854829	0.314183	61	58	0.0108236	0.0646618
FORMATETHFLIG.RXN...expasy..Formate..tetrahydrofolate.ligase..6.3.4.3.	Tx	Post	-0.0677933	0.0249861	61	61	0.0109883	0.0650846
RIBOSYLHOMOCYSTEINASE.RXN...expasy..S.ribosylhomocysteine.lyase..4.4.1.21.	Tx	Post	-0.0908801	0.0336304	61	61	0.0113113	0.0660435
RXN.12752...expasy..NAD.P.H.hydrate.epimerase..5.1.99.6.	Tx	Post	0.162747	0.0603601	61	61	0.0114361	0.0660435
X3.4.22.40.RXN...expasy..Bleomycin.hydrolase..3.4.22.40.	Tx	Post	-0.388291	0.14393	61	61	0.0114317	0.0660435
FOLYLPOLYGLUTAMATESYNTH.RXN...expasy..Tetrahydrofolate.synthase..6.3.2.17.	Tx	Post	-0.271566	0.100894	61	61	0.0116096	0.0664915
RXN.12720...expasy..Sulfate.adenylyltransferase..2.7.7.4.	Tx	Post	-0.169108	0.0629827	61	61	0.0118947	0.0671397
X4.2.2.17.RXN...expasy..Inulin.fructotransferase..DFA.I.forming...4.2.2.17.	Tx	Post	-0.501967	0.187117	61	15	0.0119166	0.0671397
THRESYN.RXN...expasy..Threonine.synthase..4.2.3.1.	Tx	Post	-0.0736745	0.0275251	61	61	0.0120872	0.0675516
X3.4.21.83.RXN...expasy..Oligopeptidase.B..3.4.21.83.	Tx	Post	0.420671	0.158071	61	61	0.0124736	0.0689669
LXULRU5P.RXN...expasy..L.ribulose.5.phosphate.3.epimerase..5.1.3.22.	Tx	Post	-0.525849	0.197684	61	61	0.0125394	0.0689669
GLYC3PDEHYDROGBIOSYN.RXN...expasy..Glycerol.3.phosphate.dehydrogenase..NAD.P.......1.1.1.94.	Tx	Post	0.0974904	0.0367529	61	61	0.0127013	0.0693073
PRPPAMIDOTRANS.RXN...expasy..Amidophosphoribosyltransferase..2.4.2.14.	Tx	Post	-0.0450346	0.0169974	61	61	0.0128512	0.0695771
X3.1.3.16.RXN...expasy..Protein.serine.threonine.phosphatase..3.1.3.16.	Tx	Post	-0.381352	0.144689	61	61	0.0132893	0.0713912
LEVANSUCRASE.RXN...expasy..Levansucrase..2.4.1.10.	Tx	Post	-0.802515	0.305216	61	56	0.0135029	0.0719807
MORPHINE.6.DEHYDROGENASE.RXN...expasy..Morphine.6.dehydrogenase..1.1.1.218.	Tx	Post	-0.371099	0.14197	61	61	0.0139922	0.0740197
ISOLEUCINE..TRNA.LIGASE.RXN...expasy..Isoleucine..tRNA.ligase..6.1.1.5.	Tx	Post	-0.0478455	0.018401	61	61	0.0143958	0.0755777
RXN0.742...expasy..5..carboxyamino.imidazole.ribonucleotide.synthase..6.3.4.18.	Tx	Post	0.121457	0.0467388	61	61	0.0148022	0.0765517
RXN.10642...expasy..Uroporphyrinogen.decarboxylase..4.1.1.37.	Tx	Post	0.223793	0.0854134	61	61	0.0147423	0.0765517
RXN.11839...expasy..tRNA.pseudouridine.55..synthase..5.4.99.25.	Tx	Post	0.0510565	0.0198287	61	61	0.0152016	0.0768959
PURINE.NUCLEOSIDASE.RXN...expasy..Purine.nucleosidase..3.2.2.1.	Tx	Post	-0.518432	0.200475	61	61	0.0149871	0.0768959
LTARTDEHYDRA.RXN...expasy..L....tartrate.dehydratase..4.2.1.32.	Tx	Post	-0.501825	0.194395	61	61	0.0150962	0.0768959
MCPMETEST.RXN...expasy..Protein.glutamate.methylesterase..3.1.1.61.	Tx	Post	-0.218583	0.0849273	61	61	0.0153352	0.0770094
X6.3.2.10.RXN...expasy..UDP.N.acetylmuramoyl.tripeptide..D.alanyl.D.alanine.ligase..6.3.2.10.	Tx	Post	0.0615715	0.0241141	61	61	0.0159964	0.0788315
UDP.NACMURALGLDAPAALIG.RXN...metacyc..UDP.N.acetylmuramoyl.L.alanyl.D.glutamyl.meso.2.6.diaminopimelate.ligase..6.3.2.10.	Tx	Post	0.0615715	0.0241141	61	61	0.0159964	0.0788315
GLUTSEMIALDEHYDROG.RXN...expasy..Glutamate.5.semialdehyde.dehydrogenase..1.2.1.41.	Tx	Post	-0.111191	0.0436949	61	61	0.0163806	0.0788315
RIBOKIN.RXN...expasy..Ribokinase..2.7.1.15.	Tx	Post	-0.145165	0.0569297	61	61	0.0162135	0.0788315
TAGAALDOL.RXN...expasy..Tagatose.bisphosphate.aldolase..4.1.2.40.	Tx	Post	-0.437112	0.171725	61	61	0.0163324	0.0788315
X2.3.1.89.RXN...expasy..Tetrahydrodipicolinate.N.acetyltransferase..2.3.1.89.	Tx	Post	-0.383728	0.150497	61	61	0.0162098	0.0788315
RXN.15513...expasy..Phosphoglycerate.mutase..2.3.diphosphoglycerate.dependent...5.4.2.11.	Tx	Post	-0.0498094	0.0196131	61	61	0.0166802	0.0792976
DMK.RXN...expasy..1.4.dihydroxy.2.naphthoate.polyprenyltransferase..2.5.1.74.	Tx	Post	0.193409	0.0762534	61	61	0.0167063	0.0792976
RXN0.949...expasy..Lipoyl.synthase..2.8.1.8.	Tx	Post	0.0870117	0.0342438	61	61	0.0168384	0.0793809
S.ADENMETSYN.RXN...expasy..Methionine.adenosyltransferase..2.5.1.6.	Tx	Post	-0.0433261	0.017201	61	61	0.017461	0.0817601
RXN0.6575...expasy..7.carboxy.7.deazaguanine.synthase..4.3.99.3.	Tx	Post	-0.258382	0.103016	61	61	0.0178674	0.0831013
X5.4.2.10.RXN...expasy..Phosphoglucosamine.mutase..5.4.2.10.	Tx	Post	-0.0361356	0.0145418	61	61	0.0188916	0.087279
RXN0.5063...expasy..tRNA.2.methylthio.N.6..dimethylallyladenosine.synthase..2.8.4.3.	Tx	Post	0.0706339	0.0285459	61	61	0.0192384	0.0882929
MANNPISOM.RXN...expasy..Mannose.6.phosphate.isomerase..5.3.1.8.	Tx	Post	-0.117986	0.0477301	61	61	0.0195083	0.0889425
NICOTINAMID.RXN...expasy..Nicotinamidase..3.5.1.19.	Tx	Post	-0.291698	0.118301	61	61	0.0197653	0.0889438
N.ACETYLDIAMINOPIMELATE.DEACETYLASE.RXN...expasy..N.acetyldiaminopimelate.deacetylase..3.5.1.47.	Tx	Post	-0.417979	0.169616	61	61	0.0197005	0.0889438
METHYLENETHFDEHYDROG.NADP.RXN...expasy..Methylenetetrahydrofolate.dehydrogenase..NADP......1.5.1.5.	Tx	Post	0.0476649	0.0194464	61	61	0.0203795	0.091116
URACIL.PRIBOSYLTRANS.RXN...expasy..Uracil.phosphoribosyltransferase..2.4.2.9.	Tx	Post	-0.0528527	0.0216788	61	61	0.0210257	0.0934028
RXN.15294...expasy..Bacterial.non.heme.ferritin..1.16.3.2.	Tx	Post	0.293994	0.121172	61	61	0.021567	0.0951971
ASPCARBTRANS.RXN...expasy..Aspartate.carbamoyltransferase..2.1.3.2.	Tx	Post	-0.0382311	0.0159218	61	61	0.0227917	0.0997137
DTDPGLUCOSEPP.RXN...expasy..Glucose.1.phosphate.thymidylyltransferase..2.7.7.24.	Tx	Post	-0.0525585	0.0219243	61	61	0.0229595	0.0997137
ACYLPHOSPHATASE.RXN...expasy..Acylphosphatase..3.6.1.7.	Tx	Post	-0.14193	0.0592065	61	61	0.0230219	0.0997137
X3.5.1.27.RXN...expasy..Peptide.deformylase..3.5.1.88.	Tx	Post	-0.0544935	0.0229646	61	61	0.0242986	0.103944
X3.5.1.88.RXN...expasy..Peptide.deformylase..3.5.1.88.	Tx	Post	-0.0544935	0.0229646	61	61	0.0242986	0.103944
RXN.10837...expasy..Phosphinothricin.acetyltransferase..2.3.1.183.	Tx	Post	-0.618493	0.262379	61	60	0.0252767	0.107155
FERREDOXIN..NITRITE.REDUCTASE.RXN...expasy..Ferredoxin..nitrite.reductase..1.7.7.1.	Tx	Post	-0.760957	0.322964	61	57	0.0253585	0.107155
GLUTCYSLIG.RXN...expasy..Glutamate..cysteine.ligase..6.3.2.2.	Tx	Post	-0.088543	0.0376357	61	61	0.0255794	0.107235
F16BDEPHOS.RXN...expasy..Fructose.bisphosphatase..3.1.3.11.	Tx	Post	0.234751	0.0999395	61	61	0.0257995	0.107235
X2.1.1.17.RXN...expasy..Phosphatidylethanolamine.N.methyltransferase..2.1.1.17.	Tx	Post	-0.796478	0.339264	61	60	0.0258415	0.107235
RXN.11588...expasy..23S.rRNA..guanosine.2251..2..O..methyltransferase..2.1.1.185.	Tx	Post	0.612857	0.262946	61	61	0.0267919	0.110517
MYO.INOSOSE.2.DEHYDRATASE.RXN...expasy..Myo.inosose.2.dehydratase..4.2.1.44.	Tx	Post	-0.311177	0.133682	61	61	0.0269642	0.110569
RHAMNULOKIN.RXN...expasy..Rhamnulokinase..2.7.1.5.	Tx	Post	-0.458195	0.197764	61	61	0.0276468	0.112701
HOMOCYSTEINE.S.METHYLTRANSFERASE.RXN...expasy..Homocysteine.S.methyltransferase..2.1.1.10.	Tx	Post	-0.298255	0.128983	61	61	0.0279859	0.112757
MMUM.RXN...expasy..Homocysteine.S.methyltransferase..2.1.1.10.	Tx	Post	-0.298255	0.128983	61	61	0.0279859	0.112757
LACTOSE.6.PHOSPHATE.ISOMERASE.RXN...expasy..Galactose.6.phosphate.isomerase..5.3.1.26.	Tx	Post	-0.397778	0.172853	61	61	0.0285322	0.114294
FUMHYDR.RXN...expasy..Fumarate.hydratase..4.2.1.2.	Tx	Post	-0.0537191	0.0234098	61	61	0.029574	0.117786
THIOREDOXIN.REDUCT.NADPH.RXN...expasy..Thioredoxin.disulfide.reductase..1.8.1.9.	Tx	Post	-0.039952	0.0174934	61	61	0.029822	0.117853
X5.4.99.16.RXN...expasy..Maltose.alpha.D.glucosyltransferase..5.4.99.16.	Tx	Post	-0.679291	0.297705	61	57	0.029931	0.117853
DNA.DIRECTED.RNA.POLYMERASE.RXN...expasy..DNA.directed.RNA.polymerase..2.7.7.6.	Tx	Post	-0.0320024	0.0140529	61	61	0.0301545	0.118063
X3.4.21.92.RXN...expasy..Endopeptidase.Clp..3.4.21.92.	Tx	Post	-0.0381449	0.0168342	61	61	0.0309693	0.11853
GLUTAMINESYN.RXN...expasy..Glutamine.synthetase..6.3.1.2.	Tx	Post	-0.0738484	0.0327871	61	61	0.0319237	0.11853
HOMOSERDEHYDROG.RXN...expasy..Homoserine.dehydrogenase..1.1.1.3.	Tx	Post	-0.0440156	0.0194708	61	61	0.0312665	0.11853
X2.4.1.109.RXN...expasy..Dolichyl.phosphate.mannose..protein.mannosyltransferase..2.4.1.109.	Tx	Post	-0.412941	0.182665	61	61	0.0313448	0.11853
RXN.14047...expasy..Aconitate.hydratase..4.2.1.3.	Tx	Post	-0.0896976	0.0398512	61	61	0.0319771	0.11853
PHOSPHAGLYPSYN.RXN...expasy..CDP.diacylglycerol..glycerol.3.phosphate.1.phosphatidyltransferase..2.7.8.5.	Tx	Post	-0.15505	0.0687938	61	61	0.0319842	0.11853
EXOPOLYPHOSPHATASE.RXN...expasy..Exopolyphosphatase..3.6.1.11.	Tx	Post	-0.265872	0.117287	61	61	0.0309247	0.11853
X1.1.1.39.RXN...expasy..Malate.dehydrogenase..oxaloacetate.decarboxylating...1.1.1.38.	Tx	Post	-0.283812	0.125662	61	61	0.0314642	0.11853
ASPARTATE.RACEMASE.RXN...expasy..Aspartate.racemase..5.1.1.13.	Tx	Post	-0.399824	0.177614	61	61	0.0319437	0.11853
FUMARYLACETOACETASE.RXN...expasy..Fumarylacetoacetase..3.7.1.2.	Tx	Post	-0.495378	0.219055	61	60	0.0313218	0.11853
PANTOATE.BETA.ALANINE.LIG.RXN...expasy..Pantoate..beta.alanine.ligase..AMP.forming...6.3.2.1.	Tx	Post	0.112736	0.0500703	61	61	0.0324572	0.11901
GLUTAMATE.N.ACETYLTRANSFERASE.RXN...expasy..Glutamate.N.acetyltransferase..2.3.1.35.	Tx	Post	-0.0765844	0.0340903	61	61	0.0323467	0.11901
X5.DEHYDRO.2.DEOXYGLUCONOKINASE.RXN...expasy..5.dehydro.2.deoxygluconokinase..2.7.1.92.	Tx	Post	-0.421633	0.188309	61	61	0.0328712	0.119893
ARGININE.DEIMINASE.RXN...expasy..Arginine.deiminase..3.5.3.6.	Tx	Post	-0.175195	0.0785824	61	61	0.0335465	0.121716
CARBODEHYDRAT.RXN...expasy..Carbonic.anhydrase..4.2.1.1.	Tx	Post	0.255801	0.115168	61	61	0.0343633	0.12403
X3.1.26.8.RXN...expasy..Ribonuclease.M5..3.1.26.8.	Tx	Post	-0.334982	0.151414	61	61	0.0347677	0.124839
UROCANATE.HYDRATASE.RXN...expasy..Urocanate.hydratase..4.2.1.49.	Tx	Post	0.308497	0.140143	61	61	0.0356375	0.127303
X3.4.21.89.RXN...expasy..Signal.peptidase.I..3.4.21.89.	Tx	Post	-0.0654747	0.029834	61	61	0.0361936	0.128626
RXN0.4342...expasy..D.glycero.beta.D.manno.heptose.1.phosphate.adenylyltransferase..2.7.7.70.	Tx	Post	-0.294845	0.134756	61	61	0.0367546	0.129954
SAMDECARB.RXN...expasy..Adenosylmethionine.decarboxylase..4.1.1.50.	Tx	Post	-0.159737	0.0733338	61	61	0.0375059	0.131937
ORNCARBAMTRANSFER.RXN...expasy..Ornithine.carbamoyltransferase..2.1.3.3.	Tx	Post	-0.0811756	0.0374804	61	61	0.0385433	0.133671
ARGSUCCINLYA.RXN...expasy..Argininosuccinate.lyase..4.3.2.1.	Tx	Post	-0.0834993	0.0385769	61	61	0.0385776	0.133671
CTPSYN.RXN...expasy..CTP.synthase..glutamine.hydrolyzing...6.3.4.2.	Tx	Post	-0.0838402	0.0386966	61	61	0.0385403	0.133671
X3.4.23.43.RXN...expasy..Prepilin.peptidase..3.4.23.43.	Tx	Post	0.381723	0.176034	61	61	0.0389697	0.134358
ALPHAGALACTOSID.RXN...expasy..Alpha.galactosidase..3.2.1.22.	Tx	Post	-0.288027	0.134324	61	61	0.0404197	0.138668
PORPHOBILSYNTH.RXN...expasy..Porphobilinogen.synthase..4.2.1.24.	Tx	Post	0.0761844	0.0356278	61	61	0.0413898	0.141296
X4.CARBOXYMUCONOLACTONE.DECARBOXYLASE.RXN...expasy..4.carboxymuconolactone.decarboxylase..4.1.1.44.	Tx	Post	-0.285926	0.134794	61	61	0.0424897	0.14434
GLYRIBONUCSYN.RXN...expasy..Phosphoribosylamine..glycine.ligase..6.3.4.13.	Tx	Post	0.0356452	0.0169773	61	61	0.0444089	0.149801
NITRIC.OXIDE.REDUCTASE.RXN...expasy..Nitric.oxide.reductase..cytochrome.c...1.7.2.5.	Tx	Post	-0.33436	0.159153	61	61	0.0445297	0.149801
ETHAMLY.RXN...expasy..Ethanolamine.ammonia.lyase..4.3.1.7.	Tx	Post	0.465988	0.223046	61	61	0.04542	0.152058
DEPHOSPHOCOAKIN.RXN...expasy..Dephospho.CoA.kinase..2.7.1.24.	Tx	Post	0.0468325	0.0225325	61	61	0.046298	0.154253
BETA.GLUCURONID.RXN...expasy..Beta.glucuronidase..3.2.1.31.	Tx	Post	-0.49017	0.235739	61	60	0.046566	0.154403
PSERTRANSAMPYR.RXN...expasy..Phosphoserine.transaminase..2.6.1.52.	Tx	Post	-0.0791696	0.0382244	61	61	0.0471001	0.15543
S.FORMYLGLUTATHIONE.HYDROLASE.RXN...expasy..S.formylglutathione.hydrolase..3.1.2.12.	Tx	Post	0.454794	0.219538	61	61	0.0474829	0.155951
ARGININE..TRNA.LIGASE.RXN...expasy..Arginine..tRNA.ligase..6.1.1.19.	Tx	Post	-0.0247916	0.0120051	61	61	0.0478017	0.156257
RXN0.2161...expasy..Serine..tRNA.ligase..6.1.1.11.	Tx	Post	-0.112113	0.0544347	61	61	0.0483357	0.157261
METHIONYL.TRNA.FORMYLTRANSFERASE.RXN...expasy..Methionyl.tRNA.formyltransferase..2.1.2.9.	Tx	Post	0.0325541	0.0160397	61	61	0.051509	0.16645
GMP.REDUCT.RXN...expasy..GMP.reductase..1.7.1.7.	Tx	Post	-0.332099	0.16378	61	61	0.0516403	0.16645
RXN.11637...expasy..16S.rRNA..cytidine.1402..2..O..methyltransferase..2.1.1.198.	Tx	Post	0.0339838	0.0168734	61	61	0.0531545	0.169848
RXN.12093...expasy..7.cyano.7.deazaguanine.synthase..6.3.4.20.	Tx	Post	-0.186995	0.0928103	61	61	0.0531846	0.169848
TRNA.GUANINE.N7..METHYLTRANSFERASE.RXN...expasy..tRNA..guanine.46..N.7...methyltransferase..2.1.1.33.	Tx	Post	0.0306093	0.0152518	61	61	0.0538911	0.170853
CYSPH.RXN...expasy..Cystathionine.gamma.synthase..2.5.1.48.	Tx	Post	-0.142856	0.0712049	61	61	0.0539925	0.170853
L.LACTATE.DEHYDROGENASE.RXN...expasy..L.lactate.dehydrogenase..1.1.1.27.	Tx	Post	-0.0638368	0.0318955	61	61	0.0547282	0.172394
GLYCINE..TRNA.LIGASE.RXN...expasy..Glycine..tRNA.ligase..6.1.1.14.	Tx	Post	-0.0451192	0.0225983	61	61	0.0552267	0.173177
GTP.CYCLOHYDRO.II.RXN...expasy..GTP.cyclohydrolase.II..3.5.4.25.	Tx	Post	-0.120354	0.0604285	61	61	0.0557428	0.174008
ABC.27.RXN...expasy..ABC.type.phosphate.transporter..7.3.2.1.	Tx	Post	-0.202593	0.102627	61	61	0.0577771	0.17955
X3.4.14.11.RXN...expasy..Xaa.Pro.dipeptidyl.peptidase..3.4.14.11.	Tx	Post	-0.372318	0.191902	61	61	0.0618945	0.191486
QOR.RXN...expasy..NADPH.quinone.reductase..1.6.5.5.	Tx	Post	-0.730879	0.378517	61	60	0.0632381	0.194773
HOMOCYSMETB12.RXN...expasy..Methionine.synthase..2.1.1.13.	Tx	Post	0.234226	0.122474	61	61	0.0656153	0.201201
DALADALALIG.RXN...expasy..D.alanine..D.alanine.ligase..6.3.2.4.	Tx	Post	-0.0522921	0.0275027	61	61	0.0670173	0.203433
IMIDAZOLONEPROPIONASE.RXN...expasy..Imidazolonepropionase..3.5.2.7.	Tx	Post	-0.186838	0.0981185	61	61	0.0669131	0.203433
CYCLOMALTODEXTRINASE.RXN...expasy..Cyclomaltodextrinase..3.2.1.54.	Tx	Post	-0.669381	0.352225	61	59	0.0672238	0.203433
ALCOHOL.DEHYDROG.GENERIC.RXN...expasy..Alcohol.dehydrogenase..1.1.1.1.	Tx	Post	-0.21312	0.113192	61	61	0.0696151	0.203823
RXN.10781...metacyc..5.hydroxytryptophol.dehydrogenase..1.1.1.1.	Tx	Post	-0.213024	0.113179	61	61	0.0697056	0.203823
RXN.10915...metacyc..3.4.dihydroxyphenylglycol.dehydrogenase..1.1.1.1.	Tx	Post	-0.213024	0.113179	61	61	0.0697056	0.203823
RXN.5424...metacyc..indole.3.glycol.dehydrogenase..1.1.1.1.	Tx	Post	-0.213024	0.113179	61	61	0.0697056	0.203823
RXN66.478...metacyc..phytol.dehydrogenase..1.1.1.1.	Tx	Post	-0.213024	0.113179	61	61	0.0697056	0.203823
PROPIONYL.COA.CARBOXY.RXN...expasy..Propionyl.CoA.carboxylase..6.4.1.3.	Tx	Post	-0.275734	0.145592	61	61	0.0683433	0.203823
X5.1.3.20.RXN...expasy..ADP.glyceromanno.heptose.6.epimerase..5.1.3.20.	Tx	Post	-0.226204	0.119236	61	61	0.0676603	0.203823
SUGAR.PHOSPHATASE.RXN...expasy..Sugar.phosphatase..3.1.3.23.	Tx	Post	-0.280162	0.147937	61	61	0.0683642	0.203823
ALANINE..TRNA.LIGASE.RXN...expasy..Alanine..tRNA.ligase..6.1.1.7.	Tx	Post	-0.0253324	0.0134825	61	61	0.0701987	0.204402
X6.3.5.7.RXN...expasy..Glutaminyl.tRNA.synthase..glutamine.hydrolyzing...6.3.5.7.	Tx	Post	-0.0448554	0.0239305	61	61	0.0706916	0.204976
PGLYCDEHYDROG.RXN...expasy..Phosphoglycerate.dehydrogenase..1.1.1.95.	Tx	Post	-0.163691	0.0874837	61	61	0.0712087	0.205615
X1.2.1.66.RXN...expasy..S..hydroxymethyl.mycothiol.dehydrogenase..1.1.1.306.	Tx	Post	0.359725	0.192799	61	61	0.0721342	0.207423
RXN.20784...expasy..Tetraacyldisaccharide.4..kinase..2.7.1.130.	Tx	Post	-0.159626	0.0858944	61	61	0.0731324	0.209425
LEUCYLTRANSFERASE.RXN...expasy..Lysine.arginine.leucyltransferase..2.3.2.6.	Tx	Post	0.298854	0.161114	61	61	0.0735909	0.20987
X1.8.4.8.RXN...expasy..Phosphoadenylyl.sulfate.reductase..thioredoxin...1.8.4.8.	Tx	Post	-0.165512	0.0894784	61	61	0.0745266	0.211668
GLY3KIN.RXN...expasy..Glycerate.3.kinase..2.7.1.31.	Tx	Post	-0.185044	0.101535	61	61	0.0784691	0.220158
PREPHENATE.DEHYDROGENASE.NADP..RXN...expasy..Prephenate.dehydrogenase..NADP......1.3.1.13.	Tx	Post	-0.248902	0.136345	61	61	0.0784218	0.220158
X2.7.8.24.RXN...expasy..Phosphatidylcholine.synthase..2.7.8.24.	Tx	Post	-0.426845	0.233774	61	60	0.0780611	0.220158
DIHYDLIPACETRANS.RXN...expasy..Dihydrolipoyllysine.residue.acetyltransferase..2.3.1.12.	Tx	Post	0.304704	0.167441	61	61	0.0790808	0.22098
X3.2.1.64.RXN...expasy..2.6.beta.fructan.6.levanbiohydrolase..3.2.1.64.	Tx	Post	-0.577361	0.318593	61	56	0.0802306	0.223292
X3.DEHYDROQUINATE.DEHYDRATASE.RXN...expasy..3.dehydroquinate.dehydratase..4.2.1.10.	Tx	Post	0.0737386	0.0412415	61	61	0.0840039	0.232859
X2.7.8.6.RXN...expasy..Undecaprenyl.phosphate.galactose.phosphotransferase..2.7.8.6.	Tx	Post	-0.283151	0.158847	61	61	0.0850362	0.234781
X2.5.1.64.RXN...expasy..synthase..2.2.1.9.	Tx	Post	0.180721	0.101819	61	61	0.0864175	0.236709
X2.4.1.83.RXN...expasy..Dolichyl.phosphate.beta.D.mannosyltransferase..2.4.1.83.	Tx	Post	-0.290069	0.163274	61	61	0.086157	0.236709
PABASYN.RXN...expasy..Aminodeoxychorismate.synthase..2.6.1.85.	Tx	Post	0.203452	0.114952	61	61	0.0870226	0.237428
RXN.8999...expasy..diphosphate.specific...2.5.1.31.	Tx	Post	-0.316297	0.179052	61	61	0.0877476	0.237851
RHAMNULPALDOL.RXN...expasy..Rhamnulose.1.phosphate.aldolase..4.1.2.19.	Tx	Post	-0.373455	0.211564	61	61	0.0878643	0.237851
GMP.SYN.GLUT.RXN...expasy..GMP.synthase..glutamine.hydrolyzing...6.3.5.2.	Tx	Post	-0.039531	0.0224622	61	61	0.0887404	0.239074
TDCEACT.RXN...expasy...Formate.C.acetyltransferase..activating.enzyme..1.97.1.4.	Tx	Post	-0.0898124	0.0510832	61	61	0.0890058	0.239074
MaAsLin 2 models compare pre- and post-treatment features with participant ID as a random effect. P-values are two-sided, with multiple comparisons corrected using the Benjamini-Hochberg false discovery rate (FDR).

## Sheet: Supplementary Data 25
Supplementary Data 25. Significant associations between glycemic control treatment (Tx) and microbial species
Feature	Metadata	Value	Coefficient	Standard error	N	N not 0	p-value	FDR p-value
s__Arachnia_propionica	Tx	Post	1.69183	0.308758	61	59	6.57611e-06	0.000286375
s__Streptococcus_mutans	Tx	Post	-2.05942	0.392513	61	48	1.24511e-05	0.000286375
s__Veillonella_parvula	Tx	Post	-1.00864	0.259231	61	61	0.000524229	0.00803818
s__Lautropia_mirabilis	Tx	Post	1.79269	0.544371	61	50	0.00258686	0.0237991
s__Scardovia_wiggsiae	Tx	Post	-2.03857	0.608524	61	27	0.00226355	0.0237991
s__Ottowia_sp_Marseille_P4747	Tx	Post	1.10935	0.346118	61	36	0.00326451	0.0250279
s__Rothia_aeria	Tx	Post	1.0313	0.340879	61	49	0.00514843	0.0338326
s__Streptococcus_sanguinis	Tx	Post	1.80508	0.634842	61	58	0.00806639	0.0463818
s__Propionibacterium_acidifaciens	Tx	Post	-2.00574	0.74277	61	42	0.0114202	0.052533
s__Corynebacterium_durum	Tx	Post	1.26254	0.465936	61	47	0.0111244	0.052533
s__Actinomyces_gerencseriae	Tx	Post	-0.756391	0.300001	61	60	0.017382	0.0726885
s__Streptococcus_gordonii	Tx	Post	-0.822643	0.390455	61	53	0.0438045	0.167917
s__Actinomyces_massiliensis	Tx	Post	0.571827	0.292849	61	56	0.0605359	0.214204
s__Actinomyces_sp_oral_taxon_448	Tx	Post	-0.94041	0.499055	61	57	0.0694693	0.228256
MaAsLin 2 models compare pre- and post-treatment features with participant ID as a random effect. P-values are two-sided, with multiple comparisons corrected using the Benjamini-Hochberg false discovery rate (FDR).
